# Supplementary material for: Single-molecule imaging reveals distinct elongation and frameshifting dynamics between frames of expanded RNA repeats in C9ORF72-ALS/FTD
Source: Nat Commun. 2023 Sep 11;14:5581. doi: 10.1038/s41467-023-41339-x (PMC10495369; doi:10.1038/s41467-023-41339-x)
Supplement: Supplementary file 13 — Supplementary Data 1 [file 41467_2023_41339_MOESM13_ESM.xlsx]

## Sheet: LvsH
#GeneID	Symbol	# elements 1	casTLE Effect 1	casTLE Score 1	# elements 2	casTLE Effect 2	casTLE Score 2	Combo casTLE Effect	Combo casTLE Score	casTLE p-value	Minimum Effect Estimate	Maximum Effect Estimate	10%FDR
ENSG00000139746	RBM26	9	8.7	67.8	10	6.1	77.3	7	142	5e-05	5.7	9.5	1
ENSG00000110063	DCPS	9	8.2	55.2	9	5.8	51.7	7	104	5e-05	5.4	9.4	1
ENSG00000167118	URM1	10	6.9	69.5	9	5.5	34.6	6.7	102	5e-05	5.8	8.4	1
ENSG00000033030	ZCCHC8	10	7.7	65	10	4.4	41.7	7.4	100	5e-05	4.6	9.2	1
ENSG00000174177	CTU2	8	7.6	51.3	10	4.1	53.5	6.4	98.6	5e-05	4.6	8.6	1
ENSG00000112031	MTRF1L	8	-5.9	87.1	9	-2	17.8	-5.7	95.9	5e-05	-7.7	-4.3	1
ENSG00000133858	ZFC3H1	10	6.9	54	10	5.5	42.3	6	95.1	5e-05	5	7.9	1
ENSG00000105821	DNAJC2	10	-6.2	54.6	10	-3.7	32.7	-3.6	84.9	5e-05	-6.3	-2.7	1
ENSG00000076053	RBM7	10	7.7	56.9	10	6.4	27.5	7.6	82.9	5e-05	5.8	10.5	1
ENSG00000089154	GCN1L1	10	6.7	47.8	10	4.8	37.6	6.4	81.9	5e-05	5.2	8	1
ENSG00000162231	NXF1	9	-4.8	50.9	10	-3.6	32.5	-4.3	81.2	5e-05	-5.8	-3.4	1
ENSG00000033050	ABCF2	10	-3.6	34.1	10	-5.5	46.5	-3.4	79.2	5e-05	-5.9	-2.9	1
ENSG00000185721	DRG1	10	-5.9	31.4	10	-5.1	45.8	-5.4	76.1	5e-05	-7.2	-3.6	1
ENSG00000122566	HNRNPA2B1	10	2.7	25.6	10	5.9	50.1	5.9	75	5e-05	3.3	7.7	1
ENSG00000091009	RBM27	10	7.3	50.1	10	4.4	29.1	6.8	74.3	5e-05	4.2	9	1
ENSG00000167962	ZNF598	8	7.7	45.2	8	4	33.4	6.6	73.1	5e-05	3.8	9.3	1
ENSG00000111786	SRSF9	10	-3.7	29.8	10	-6.1	44.2	-3.7	72.3	5e-05	-6.3	-2.7	1
ENSG00000071626	DAZAP1	8	-5.1	32.6	9	-5.2	40.1	-5.2	72.3	5e-05	-7	-4.2	1
ENSG00000124160	NCOA5	10	2.7	40.8	10	4.4	29.7	2.9	68.2	5e-05	2.3	7.4	1
ENSG00000065526	SPEN	9	3.8	23.5	9	5.6	45.6	4.9	67.1	5e-05	3.8	6.9	1
ENSG00000196504	PRPF40A	10	-4.4	32.4	10	-4.1	35.2	-4.3	67	5e-05	-5.7	-3.5	1
ENSG00000116754	SRSF11	9	6.9	31.8	8	5.8	35.6	6.4	66.4	5e-05	5	8.6	1
ENSG00000100296	THOC5	10	-3.2	33.6	8	-3.7	31.5	-3.6	64.5	5e-05	-4.9	-2.7	1
ENSG00000092201	SUPT16H	10	6.8	34.3	10	4	32	4	63.9	5e-05	3.2	7.1	1
ENSG00000142544	CTU1	10	5.7	25.6	10	4.6	39	5.3	63.2	5e-05	3.8	6.9	1
ENSG00000132773	TOE1	10	6.6	37.7	10	4.6	28.7	6.2	63.1	5e-05	4.7	8	1
ENSG00000129351	ILF3	10	-3.8	25.9	10	-5.6	39.8	-4.2	63	5e-05	-6.6	-3.4	1
ENSG00000168488	ATXN2L	7	6.1	29.2	8	6.1	32.9	6.1	61.8	5e-05	4.8	8.1	1
ENSG00000197111	PCBP2	9	-3.9	41.9	9	-4.4	20.1	-4.3	61.5	5e-05	-5.8	-2.8	1
ENSG00000120948	TARDBP	10	-3.8	35.8	10	-4	24.6	-3.9	60	5e-05	-5.1	-3.1	1
ENSG00000139718	SETD1B	9	-4.6	24.4	9	-4.5	35.7	-4.5	59.7	5e-05	-6.1	-3.3	1
ENSG00000131652	THOC6	8	-4.9	26.5	8	-5	33	-4.9	59.1	5e-05	-6.8	-3.8	1
ENSG00000160633	SAFB	10	-5.6	49.3	10	-3.3	11.6	-3.8	58.8	5e-05	-6.6	-2.6	1
ENSG00000184863	RBM33	8	-2.9	26.8	8	-3	31.7	-2.9	58	5e-05	-4.3	-2.3	1
ENSG00000119953	SMNDC1	10	6.6	14.7	10	6.6	43.1	6.6	57.4	0.0001	5.3	10	1
ENSG00000130726	TRIM28	10	-3.7	41.2	9	-2	20.5	-3.4	57.1	0.0001	-4.8	-2.5	1
ENSG00000065548	ZC3H15	10	-3.9	20	10	-3.3	36.1	-3.3	55.5	0.0001	-4.8	-2.6	1
ENSG00000147274	RBMX	8	4	33.2	7	3.4	22.8	3.9	55.3	0.0001	2.9	5.4	1
ENSG00000137776	SLTM	10	5.1	12.9	10	5.9	42.8	5.8	54.7	0.0001	4.2	7.7	1
ENSG00000111364	DDX55	7	4.7	31	5	3.4	25.1	4.2	54.7	0.0001	3.2	6.5	1
ENSG00000125835	SNRPB	8	5.5	27.2	7	5.4	27.7	5.5	54.5	0.0001	4.5	7.5	1
ENSG00000113387	SUB1	10	-3	26	10	-6	32.7	-3.6	54.3	0.0001	-7	-2.6	1
ENSG00000186416	NKRF	10	2	29.4	10	2.9	25.1	2.2	52.8	0.0001	1.4	3.8	1
ENSG00000137818	RPLP1	9	4.3	20.5	8	4.6	32.3	4.4	52.2	0.0001	3.5	6.2	1
ENSG00000153914	SREK1	10	-5.4	39.5	10	-2.6	16.2	-3.4	52.2	0.0001	-6.1	-2.1	1
ENSG00000166166	TRMT61A	9	-4.5	30.7	9	-3.9	22.2	-4.3	52.1	0.0001	-5.8	-3.3	1
ENSG00000110367	DDX6	9	-4	15.3	10	-2.5	36.2	-2.6	50.1	0.0001	-4.3	-2	1
ENSG00000108424	KPNB1	8	5.9	28.9	8	3.7	23.5	5.1	49.8	0.0001	3.9	7.4	1
ENSG00000071082	RPL31	5	4.1	22.7	6	4.4	27.4	4.2	49.5	0.0001	3.3	6.6	1
ENSG00000071894	CPSF1	8	-3.9	31.3	6	-3.5	18	-3.7	48.7	0.0001	-5.5	-2.8	1
ENSG00000152684	PELO	9	5.8	33.5	9	4.6	15.9	5.2	48.5	0.0001	4.1	7.5	1
ENSG00000178896	EXOSC4	8	4.9	17.7	9	6.4	31.8	5.8	47.9	0.0002	3.7	8.3	1
ENSG00000110955	ATP5B	9	-3.5	27.8	10	-4.5	21.4	-3.6	47.9	0.0002	-5.4	-2.4	1
ENSG00000132661	NXT1	7	-4.5	24.9	7	-4.1	23.5	-4.3	47.9	0.0002	-6.3	-3	1
ENSG00000133226	SRRM1	9	4.9	19.5	9	3.8	30.1	4.3	47.8	0.0002	3.2	6	1
ENSG00000248919	ATP5J2-PTCD1	9	-4.8	24.1	8	-4.6	24.1	-4.8	47.7	0.0002	-6.9	-3.8	1
ENSG00000168883	USP39	8	5	20.8	9	4.7	27.3	4.8	47.6	0.0002	3.5	6.8	1
ENSG00000100294	MCAT	9	-4.3	20.4	9	-4.2	27.7	-4.2	47.6	0.0002	-5.9	-3.4	1
ENSG00000160214	RRP1	9	5.1	9.1	9	5.2	38.4	5.2	47.1	0.0002	3.8	7.3	1
ENSG00000231500	RPS18	7	3.5	27	6	4.2	20.6	3.9	47.1	0.0002	2.8	5.9	1
ENSG00000128829	EIF2AK4	7	4.6	10.8	8	4.3	36.6	4.4	47	0.0002	3.3	6.4	1
ENSG00000105640	RPL18A	4	5.2	20.2	4	4.1	27.6	5.1	46.4	0.00025	4	8.1	1
ENSG00000198563	DDX39B	10	-2.1	17.8	10	-4.4	33.7	-4.1	46.4	0.00025	-5.4	-1.9	1
ENSG00000100410	PHF5A	5	6.1	22.3	6	3.8	26.5	6	45.3	0.00035	4.6	9.1	1
ENSG00000138668	HNRNPD	10	3.2	21.6	10	4	25.1	3.6	45.3	0.00035	2.5	5	1
ENSG00000169564	PCBP1	9	-4.6	32.8	8	-3	14.4	-3.8	45.2	0.00035	-5.9	-2.8	1
ENSG00000067248	DHX29	10	-3.5	23.6	10	-2.1	22.5	-2.4	45	0.00035	-4	-1.6	1
ENSG00000139343	SNRPF	7	4.6	23.7	6	4.1	21.7	4.5	44.8	0.00035	3.5	6.8	1
ENSG00000110107	PRPF19	5	4.4	16.2	5	3.9	27.9	4.1	43.6	0.0005	3	6.7	1
ENSG00000173812	EIF1	10	-4.6	20.8	10	-4.3	23.3	-4.5	43.6	0.0005	-6.3	-3.1	1
ENSG00000120699	EXOSC8	9	5	6.51	10	4	37	4.1	42.6	0.0005	2.9	6.2	1
ENSG00000149532	CPSF7	10	2.4	20.6	10	5.2	24.3	3.1	42.6	0.0005	2	5.3	1
ENSG00000165526	RPUSD4	9	-1.8	35.3	9	-2.5	8.47	-1.9	42.6	0.0005	-5.9	-1.3	1
ENSG00000223496	EXOSC6	7	3.4	22.6	5	3.5	19.8	3.4	42	0.0005	2.4	5.3	1
ENSG00000113460	BRIX1	8	5.8	37.2	7	4.8	5.19	5	41.6	0.0005	3.9	8	1
ENSG00000254536	RP11-108K14.8	10	-4.7	22.9	10	-4.9	18.8	-4.8	41.3	0.00065	-7.1	-3.6	1
ENSG00000142534	RPS11	6	4.8	31.1	5	4.4	10.7	4.6	41.2	0.00065	3.6	7.4	1
ENSG00000130255	RPL36	9	4.4	15.3	8	4.5	25.9	4.4	40.8	0.0007	3.5	6.6	1
ENSG00000108010	GLRX3	10	2	11.6	10	6.1	31.5	2.3	40.5	0.00095	1.3	6.1	1
ENSG00000065150	IPO5	8	6.8	25.1	8	4.2	18.8	6	40.4	0.00095	4.2	9	1
ENSG00000155506	LARP1	9	-4	15.3	9	-4.3	25.5	-4.2	40.4	0.00095	-5.8	-2.4	1
ENSG00000101361	NOP56	8	5.8	28.2	6	3.1	15.1	5.1	40.3	0.001	4	8	1
ENSG00000165934	CPSF2	8	4.7	13.6	7	5.4	26.5	5.1	39.4	0.0013	3.7	7.4	1
ENSG00000135316	SYNCRIP	10	3.2	28.9	10	3.5	11	3.3	39.3	0.0013	2.5	4.7	1
ENSG00000173674	EIF1AX	9	-4.2	19.9	8	-3.9	19.8	-4	39.2	0.0014	-6	-3	1
ENSG00000146223	RPL7L1	7	3	13.6	7	3.8	26.6	3.6	39.1	0.0014	2.6	5.5	1
ENSG00000172172	MRPL13	8	-4.1	26.5	8	-3.1	13.8	-3.7	38.9	0.0014	-5.4	-2.5	1
ENSG00000131469	RPL27	9	4.3	16.8	8	4.5	22.3	4.4	38.6	0.00145	3.1	6.4	1
ENSG00000107371	EXOSC3	10	6.3	31.2	10	3.6	10.2	5.5	38.5	0.00145	4	8.5	1
ENSG00000166181	API5	9	-2.7	21.4	8	-2.6	17.4	-2.6	38.4	0.00145	-4	-1.7	1
ENSG00000039123	SKIV2L2	6	4.7	9.84	8	5.4	29.2	5.2	38.3	0.0015	4	8.1	1
ENSG00000135972	MRPS9	9	-3.1	19.8	9	-3.3	18.7	-3.1	38.1	0.0016	-4.5	-2.1	1
ENSG00000143569	UBAP2L	8	5.8	18.9	8	2.3	23.8	2.8	37.8	0.0017	2	6.3	1
ENSG00000125445	MRPS7	10	-3.4	11.9	10	-3.9	26.6	-3.7	37.8	0.0017	-5.3	-2.7	1
ENSG00000070814	TCOF1	9	5.1	20.6	9	3.9	18.4	4.4	37.7	0.0017	3.5	6.8	1
ENSG00000108848	LUC7L3	7	5.5	17.9	8	6	20.1	5.7	37.6	0.0017	3.8	8.5	1
ENSG00000053372	MRTO4	9	5.4	12.5	10	2.8	30.9	4.9	37.4	0.0018	3	6.7	1
ENSG00000165819	METTL3	10	5.1	5.29	10	4.1	33.4	4.7	37.4	0.0018	3.1	6.5	1
ENSG00000109971	HSPA8	10	-4.3	26.6	7	-3.8	11.4	-4.1	37.3	0.0018	-5.9	-3.1	1
ENSG00000140395	WDR61	10	-4.8	24.6	10	-4	13.3	-4.1	37.1	0.0019	-6.3	-2.7	1
ENSG00000161654	LSM12	9	3.9	13.5	10	5.2	24.1	4.9	36.8	0.0019	2.9	6.5	1
ENSG00000156990	RPUSD3	9	-2.8	15.9	8	-3.5	21.8	-3.2	36.8	0.0019	-4.7	-2.2	1
ENSG00000134644	PUM1	9	-4.9	13.6	9	-4.1	24.1	-4.5	36.8	0.0019	-6.9	-3.1	1
ENSG00000108963	DPH1	10	4.4	17.5	10	6.2	21.7	4.6	36.7	0.00195	3.2	8	1
ENSG00000111361	EIF2B1	8	5.1	29.5	7	2.7	9.74	4.7	36.5	0.00195	3.5	7.4	1
ENSG00000112306	RPS12	6	5.6	19.4	5	4.3	18.7	5.3	36.4	0.00195	4	8.3	1
ENSG00000162775	RBM15	10	4.7	26.3	10	4.5	10.3	4.6	36.1	0.002	3.2	6.3	1
ENSG00000101654	RNMT	10	6.5	21.8	10	3	18.5	3.5	36	0.00205	1.8	7.3	1
ENSG00000109475	RPL34	8	4.3	29.1	6	2.6	9.63	4	35.9	0.00205	2.8	6.2	1
ENSG00000168066	SF1	6	2.9	9.81	7	3.8	27.1	3.4	35.9	0.00205	2.4	5.5	1
ENSG00000134146	DPH6	10	2.6	19	10	5.4	23.6	4.9	35.8	0.0021	2.3	6.5	1
ENSG00000167658	EEF2	7	4.5	26.9	6	4.7	9.33	4.6	35.8	0.0021	3.5	7.1	1
ENSG00000119707	RBM25	10	-3.6	22.1	10	-4.6	14.8	-4.2	35.8	0.0021	-5.9	-2.6	1
ENSG00000213719	CLIC1	10	3.3	11.5	8	6.3	27.5	5.7	35.6	0.0022	3.7	8.8	1
ENSG00000168827	GFM1	10	-4.2	28.3	9	3	11.2	-3.5	35.6	0.0022	-5.4	-2.2	1
ENSG00000075914	EXOSC7	8	5.3	13.7	9	3.5	23.6	4.3	35.4	0.0023	2.9	6.7	1
ENSG00000173145	NOC3L	9	3.8	11.1	10	2.9	24.7	3	35.2	0.0025	2.2	4.7	1
ENSG00000100714	MTHFD1	9	-4.3	19.6	10	-5	16.5	-4.7	35.2	0.0025	-6.6	-3.1	1
ENSG00000147586	MRPS28	10	-5.7	32.5	9	-3.7	4.68	-5.4	35.1	0.00255	-8.9	-3.2	1
ENSG00000169813	HNRNPF	10	-1.5	9.82	10	-3.4	30	-3.1	35	0.0026	-4.5	-2.2	1
ENSG00000105671	DDX49	5	3.4	1.99	6	4.7	33.9	4.7	34.9	0.00265	3.2	7.7	1
ENSG00000181817	LSM10	10	4.4	18.4	8	4	17.1	4.2	34.9	0.00265	3.1	6	1
ENSG00000159140	SON	10	-4.4	17.4	9	-3.6	18.6	-3.9	34.9	0.00265	-5.9	-3.1	1
ENSG00000179598	PLD6	9	5.2	18.2	9	6.5	18	5.9	34.6	0.0028	4.3	9.6	1
ENSG00000023734	STRAP	10	-4.4	22.3	10	-2.3	17.3	-4.1	34.5	0.00295	-5.8	-2.7	1
ENSG00000086589	RBM22	6	4.9	15.8	7	3.9	19.5	4.6	34.3	0.00295	3.4	7.2	1
ENSG00000268412	AC013449.1	3	4.9	20.3	3	2.9	16.1	4.8	34.1	0.003	3.6	8.1	1
ENSG00000105793	GTPBP10	9	-2.9	25.9	9	-1.6	11.5	-2.6	34	0.00305	-3.8	-1.5	1
ENSG00000182180	MRPS16	8	-3.4	20.3	7	-3.2	14.2	-3.4	34	0.00305	-5.1	-2.4	1
ENSG00000088930	XRN2	9	2.9	21.8	9	4.4	14.8	3.4	33.6	0.0033	2.2	5.5	1
ENSG00000171824	EXOSC10	10	5.9	20.3	10	4.8	14	5.2	33.5	0.0033	3.9	7.8	1
ENSG00000135900	MRPL44	9	-3.6	19.1	9	-2.7	15.8	-3.3	33.4	0.00345	-4.8	-2.2	1
ENSG00000131795	RBM8A	8	-2.8	6.58	8	6.2	28.4	5.8	33.2	0.0035	3.4	9.4	1
ENSG00000115421	PAPOLG	10	3.6	22.4	9	2.2	14.3	3.3	33.1	0.0036	2.1	4.7	1
ENSG00000092199	HNRNPC	9	4.9	11.6	8	5.3	21.9	5.1	33	0.00375	2.9	7.2	1
ENSG00000147677	EIF3H	9	-3.4	17.7	9	-4.3	16.6	-3.7	32.8	0.004	-5.6	-1.9	1
ENSG00000157106	SMG1	9	-3.2	5.7	8	-4.6	28.7	-4.5	32.8	0.004	-7.6	-3.1	1
ENSG00000143621	ILF2	10	-5.1	24.5	10	-4	9.52	-4.5	32.7	0.00405	-7.6	-3	1
ENSG00000170860	LSM3	8	3.7	27.6	9	5.2	6.59	4.4	32.3	0.0044	2.8	6.8	1
ENSG00000140259	MFAP1	10	4.3	16.4	10	3.9	16.4	4.2	32.3	0.0044	3.1	6.3	1
ENSG00000171490	RSL1D1	7	4.2	16.4	7	3	18.1	3.9	32.2	0.00455	2.6	6.1	1
ENSG00000134987	WDR36	8	3.7	24.7	9	5	8.88	4.3	32	0.00465	3	6.8	1
ENSG00000075292	ZNF638	9	2.3	13.4	9	2.8	19.2	2.5	32	0.00465	1.6	3.8	1
ENSG00000187145	MRPS21	10	-2.7	30.3	6	4.6	3.96	-3	32	0.00465	-4.9	-1.9	1
ENSG00000072506	HSD17B10	10	-4.4	29.7	7	-1.4	7.85	-4.1	32	0.00465	-6.1	-2.7	1
ENSG00000083312	TNPO1	9	5.5	22.8	9	4.6	9.96	5	31.9	0.0048	4	7.9	1
ENSG00000169976	SF3B5	8	-2.6	11.5	7	-3.8	22.2	-3.6	31.9	0.0048	-5.5	-2.3	1
ENSG00000142676	RPL11	5	4.2	17	5	2.9	16.5	4	31.8	0.0048	2.6	6.4	1
ENSG00000115053	NCL	10	4.4	24.9	8	2.6	10	3.9	31.8	0.0048	2.3	5.7	1
ENSG00000149925	ALDOA	8	-3.8	13.6	9	-3.1	19.3	-3.5	31.8	0.0048	-5.3	-2.5	1
ENSG00000177600	RPLP2	4	4.3	18.7	3	3.2	14	3.4	31.7	0.0049	2.3	6.9	1
ENSG00000116030	SUMO1	10	-5.3	21.8	9	-2.5	12.1	-1.8	31.2	0.00565	-6.1	-0.9	1
ENSG00000215251	FASTKD5	10	-2.1	10.8	10	-3.6	22.9	-3.3	31.2	0.00565	-4.9	-2.3	1
ENSG00000198015	MRPL42	10	-4.4	13.4	9	-4.4	18.2	-4.4	31.2	0.00565	-6.8	-3.3	1
ENSG00000213339	QTRT1	10	-5.5	30.7	10	-1.7	3.92	-2.1	31.1	0.00585	-8	-1.2	1
ENSG00000154719	MRPL39	10	-2.5	20.8	10	-3.8	11.4	-2.5	30.9	0.00595	-4.4	-1.5	1
ENSG00000145388	METTL14	9	4.5	17.8	8	2.2	17.6	3.9	30.8	0.006	1.9	5.6	1
ENSG00000184260	HIST2H2AC	10	5.1	14.2	10	4.9	16.7	5.1	30.5	0.00615	3.8	7.4	1
ENSG00000014164	ZC3H3	9	4	16.4	9	5.5	15.6	5	30.5	0.00615	3.2	7.4	1
ENSG00000159352	PSMD4	10	-2.4	16.4	10	-3	14.6	-2.4	30.3	0.00645	-3.8	-1.6	1
ENSG00000066044	ELAVL1	10	-4.2	23.2	10	-1.6	8.27	-1.8	30.2	0.0066	-4.5	-1.2	1
ENSG00000160201	U2AF1	5	5.8	16.7	5	5.3	14	5.5	30	0.00685	4	9.2	1
ENSG00000120688	WBP4	9	5.3	6.79	9	4.2	24.3	4.5	30	0.00685	3.3	7.1	1
ENSG00000079785	DDX1	10	6.5	16.2	9	4.2	16.2	5.2	29.9	0.00685	3.9	8.2	1
ENSG00000124193	SRSF6	9	5.8	12.5	9	4.1	18.7	4.7	29.7	0.00705	2.2	6.8	1
ENSG00000163634	THOC7	9	-5.9	27.6	10	-2.8	5.68	-5.7	29.7	0.00705	-10.3	-2.9	1
ENSG00000116830	TTF2	9	4.5	15.4	10	4	14.5	4.1	29.6	0.0072	2.9	6.4	1
ENSG00000175216	CKAP5	8	5.6	15.6	9	3.3	17.3	5.4	29.5	0.00735	3.2	7.8	1
ENSG00000123297	TSFM	6	-2.3	12.3	5	-3.4	18.9	-3.3	29.5	0.00735	-5.4	-2.3	1
ENSG00000116874	WARS2	9	-5.1	24.2	10	-2.4	7.77	-2.2	29.4	0.0074	-6.3	-1.4	1
ENSG00000189091	SF3B3	6	-2.3	11.6	5	-3	19	-2.8	29.4	0.0074	-4.9	-1.9	1
ENSG00000117751	PPP1R8	6	-2.9	22	7	-3	7.7	-3	29.3	0.00745	-5	-2.2	1
ENSG00000125901	MRPS26	9	-2.2	14.1	7	-2.4	15.6	-2.3	29.2	0.0075	-3.5	-1.5	1
ENSG00000138768	USO1	10	-4.3	20.4	10	-3.3	10.2	-4	29	0.00775	-5.7	-2.5	1
ENSG00000183751	TBL3	6	4.9	22.6	7	-2.6	8.31	4.7	28.8	0.00815	3.3	7.7	1
ENSG00000205323	SARNP	10	3.3	15.3	10	2.9	14.1	3.1	28.8	0.00815	1.9	4.4	1
ENSG00000172586	CHCHD1	10	-2.5	10.9	10	-2.8	18.5	-2.8	28.8	0.00815	-4	-1.8	1
ENSG00000112855	HARS2	10	-4.5	22.5	10	-2.3	9.99	-3.8	28.8	0.00815	-5.8	-1.9	1
ENSG00000143624	INTS3	9	5	17.2	8	3.4	13.9	4.7	28.7	0.00825	3.2	7	1
ENSG00000108506	INTS2	10	4.7	24.3	10	-2.4	7.56	4.5	28.7	0.00825	3.4	7.1	1
ENSG00000124207	CSE1L	8	6.3	21.5	7	2.5	12.2	5.3	28.6	0.0086	2.7	8.3	1
ENSG00000145907	G3BP1	9	-3.2	23	7	-2.6	6.42	-3	28.6	0.0086	-4.8	-2	1
ENSG00000171421	MRPL36	8	-3.7	15	8	-3	14.2	-3.2	28.5	0.00875	-5.1	-2.1	1
ENSG00000138231	DBR1	9	3.2	20.7	8	5.9	12	5.3	28.4	0.00895	2.9	7.8	1
ENSG00000111641	NOP2	10	4.5	21	7	3.7	8.44	4.3	28.4	0.00895	2.9	7	1
ENSG00000178105	DDX10	6	7.2	13.5	6	4	18.5	6.9	28.3	0.009	3	11.9	1
ENSG00000170515	PA2G4	10	2.8	10.5	9	3.6	18.6	3.3	28.3	0.009	2	4.9	1
ENSG00000214753	HNRNPUL2	10	2.7	1.13	10	-4.5	31.4	-4.5	28.3	0.009	-8.2	-3.3	1
ENSG00000164338	UTP15	7	-4.2	8.14	8	-4.1	20.5	-4.2	28.2	0.00915	-6.8	-3	0
ENSG00000096746	HNRNPH3	10	-4.6	21	10	-5.2	7.92	-4.9	28.1	0.0093	-7.3	-3.4	0
ENSG00000164587	RPS14	8	6	18.9	7	4.6	10.6	5.9	28	0.0093	4.5	9.2	0
ENSG00000125755	SYMPK	8	-5.3	21	7	-2.8	10.5	-4.9	28	0.0093	-7.8	-1.2	0
ENSG00000089157	RPLP0	5	5.5	12.1	4	4.9	16.5	5.1	27.9	0.0095	3.5	8.9	0
ENSG00000196230	TUBB	4	5.5	7.14	7	3.4	23.3	4.3	27.9	0.0095	2.6	7.7	0
ENSG00000121057	AKAP1	10	-4.1	12.4	10	-3.4	16.3	-3.9	27.9	0.0095	-5.6	-2.7	0
ENSG00000142546	NOSIP	10	-2.6	16.9	10	-5.1	16.4	-4.9	27.8	0.0098	-6.8	-2.2	0
ENSG00000164902	PHAX	10	5.1	9.51	10	3.2	21.5	4.2	27.7	0.0101	2.7	6.5	0
ENSG00000100028	SNRPD3	5	5.3	8.17	4	3.5	21.3	4.9	27.5	0.0104	3.3	8.6	0
ENSG00000119596	YLPM1	8	-2.1	15.4	8	-4.5	14.3	-2.1	27.5	0.0104	-5.1	-1.1	0
ENSG00000110700	RPS13	7	4.3	23.1	3	-2	6.33	5.1	27.4	0.0107	3.5	8.9	0
ENSG00000101452	DHX35	9	4.3	15.4	9	4.3	12.3	4.3	27.4	0.0107	2.7	6.4	0
ENSG00000174100	MRPL45	8	-2.5	10.1	7	-3.5	19.1	-3.2	27.4	0.0107	-5.2	-2.1	0
ENSG00000107937	GTPBP4	7	4.9	8.32	5	5.5	19.5	5.1	27.3	0.0108	3.3	8.7	0
ENSG00000204356	NELFE	10	5.8	9.94	10	4.6	18.2	5	27.2	0.011	2.3	7	0
ENSG00000076924	XAB2	7	3.3	6.57	8	3.6	21.2	3.5	27.2	0.011	2.6	5.9	0
ENSG00000122257	RBBP6	9	-3.5	11.7	10	-4.9	17.5	-4.7	27.1	0.0112	-7.5	-3.2	0
ENSG00000115875	SRSF7	7	2.8	18.8	7	-4.3	10.6	3.1	27	0.0113	1.8	5	0
ENSG00000183207	RUVBL2	6	4.7	6.21	6	3.4	21.9	3.9	26.9	0.0115	2.5	6.9	0
ENSG00000204568	MRPS18B	10	-4.4	23.2	10	-3.5	4.86	-4.1	26.8	0.0118	-6.5	-2.8	0
ENSG00000167615	LENG8	10	6.4	18.9	10	2.9	13.8	6.2	26.7	0.0119	1.5	8.3	0
ENSG00000014123	UFL1	9	3.3	2.3	9	-4.7	27.5	-4.6	26.7	0.0119	-8.6	-3.1	0
ENSG00000117543	DPH5	10	2.2	8.98	10	2.7	18.4	2.5	26.6	0.012	1.6	5.2	0
ENSG00000132768	DPH2	10	3.6	23.1	10	5.6	6.09	3.9	26.5	0.0123	2.2	6.6	0
ENSG00000148824	MTG1	5	-3	18.6	5	-2.6	8.34	-2.8	26.4	0.0128	-5.1	-1.8	0
ENSG00000169612	FAM103A1	9	6.6	19.6	9	4	9.39	5.6	26.3	0.0131	2.6	8.8	0
ENSG00000181610	MRPS23	9	-2.7	17.2	9	-3.5	9.59	-3.4	26.3	0.0131	-4.8	-1.7	0
ENSG00000089195	TRMT6	9	-5.4	27.9	9	-1.4	3.05	-5.3	26.3	0.0131	-10.6	-3.3	0
ENSG00000090263	MRPS33	9	-1.8	13.8	9	-4.3	18.3	-4	26.2	0.0135	-6	-1.8	0
ENSG00000182899	RPL35A	3	2.9	7.72	5	4	19.5	3.8	26.1	0.0138	2.6	6.9	0
ENSG00000197976	AKAP17A	9	-5.1	27.8	9	-1.1	4.1	-4.9	26	0.0141	-8.9	-2.7	0
ENSG00000112941	PAPD7	10	7.6	24.9	10	2.1	1.27	2.3	25.9	0.0145	0.9	11.8	0
ENSG00000196313	POM121	10	-2.9	20.4	10	-2.2	6.53	-2.5	25.9	0.0145	-4	-1.7	0
ENSG00000167005	NUDT21	8	3.5	20	5	4.8	6.62	4.4	25.8	0.0147	2.3	6.9	0
ENSG00000122085	MTERFD2	10	-3.3	20.9	9	-2.2	6.73	-3.1	25.8	0.0147	-4.6	-1.9	0
ENSG00000171865	RNASEH1	10	-2.5	10.1	10	-3.8	17.7	-3	25.6	0.0152	-5	-1.6	0
ENSG00000177971	IMP3	5	3.6	8.81	6	4.3	17.3	3.9	25.5	0.0154	2.8	7	0
ENSG00000197265	GTF2E2	10	5.1	5.85	10	6.2	20.5	5.7	25.3	0.0161	4.3	9.5	0
ENSG00000086200	IPO11	10	-2.8	16.7	10	-3.2	9.13	-3	25.2	0.0164	-4.6	-2	0
ENSG00000111596	CNOT2	10	-4.3	12.5	9	-3.6	13.5	-3.8	25.2	0.0164	-5.8	-2.3	0
ENSG00000152795	HNRNPDL	10	2.3	13.8	10	3.4	12.1	2.4	25.1	0.0166	1.3	4.2	0
ENSG00000125676	THOC2	8	5	13.6	8	4.4	12	4.8	25	0.0171	3.6	7.3	0
ENSG00000001497	LAS1L	7	3.4	11.8	7	4.6	14.4	4	25	0.0171	2.4	6.6	0
ENSG00000167088	SNRPD1	6	3.6	15	5	2.3	11.6	3.5	25	0.0171	2.2	5.7	0
ENSG00000110844	PRPF40B	10	-2.2	14.9	10	-2.1	10.6	-2.2	25	0.0171	-3.4	-1.5	0
ENSG00000183011	LSMD1	10	-3	9.78	10	-4	16.4	-3.6	25	0.0171	-5.6	-2.1	0
ENSG00000072364	AFF4	8	-4.1	12.9	9	-3.2	13	-3.6	25	0.0171	-5.5	-2.1	0
ENSG00000169045	HNRNPH1	6	3.3	11.3	8	3.7	14.2	3.5	24.9	0.0174	2.3	5.8	0
ENSG00000167862	ICT1	9	-3.4	12.7	9	-2	13	-2	24.9	0.0174	-4	-1.4	0
ENSG00000107929	LARP4B	9	-3.2	14	8	-4.3	12.7	-3.8	24.9	0.0174	-6	-1.8	0
ENSG00000184009	ACTG1	7	-2.3	12.8	8	-4.9	16.2	-3.4	24.8	0.0177	-6.3	-1.7	0
ENSG00000106682	EIF4H	8	-3.3	3.7	8	-3.4	21.4	-3.3	24.7	0.0181	-5.5	-2.2	0
ENSG00000132591	ERAL1	10	-2.6	20.1	10	-3.8	6.68	-3.4	24.7	0.0181	-5.2	-2.1	0
ENSG00000166508	MCM7	7	5.4	16.9	6	4.7	8.17	4.9	24.4	0.0191	3.2	8.1	0
ENSG00000149136	SSRP1	8	4.7	15	10	4.6	9.71	4.7	24.3	0.0196	3.3	7.4	0
ENSG00000204394	VARS	3	-0.8	0.929	6	-3.1	25	-3.1	24.2	0.0202	-5.9	-2.2	0
ENSG00000086189	DIMT1	9	-4	12.9	8	-3.6	11.8	-3.7	24.2	0.0202	-5.9	-2.5	0
ENSG00000141141	DDX52	9	-5.8	20.9	10	2.8	10.3	-5.6	24.2	0.0202	-10.7	-1.9	0
ENSG00000104852	SNRNP70	8	-2.4	5.26	8	4.6	21.7	4.4	24.1	0.0205	2.9	7.1	0
ENSG00000153201	RANBP2	10	2.1	4.87	10	-4.5	23.5	-4.3	24.1	0.0205	-7.7	-3.2	0
ENSG00000122218	COPA	8	4.5	13.5	6	3.9	11.3	4.3	24	0.0209	3	7.3	0
ENSG00000105193	RPS16	6	3.9	7.95	7	2.7	17.3	3.2	24	0.0209	2.1	5.6	0
ENSG00000188529	SRSF10	10	-2.3	22.3	10	-1.4	3.39	-2.2	24	0.0209	-3.4	-1.3	0
ENSG00000152234	ATP5A1	10	-4.6	8.71	10	-2.3	17.7	-2.5	24	0.0209	-4.9	-1.2	0
ENSG00000108883	EFTUD2	6	4.9	8.96	6	4.6	15.4	4.8	23.9	0.0212	3.5	8.2	0
ENSG00000157020	SEC13	10	3.7	17.6	9	5.1	7.51	4.4	23.8	0.0218	2.6	6.8	0
ENSG00000105202	FBL	6	4.3	16	6	3.4	8.7	4	23.8	0.0218	2.7	7.2	0
ENSG00000167526	RPL13	9	5.2	13.5	9	4.7	10.8	5	23.7	0.0219	3.5	7.4	0
ENSG00000147679	UTP23	9	4.7	19.4	9	3.6	5.59	4.5	23.7	0.0219	3.1	7.4	0
ENSG00000122965	RBM19	10	5.6	6.83	10	3.9	18.7	4.2	23.7	0.0219	3	7.5	0
ENSG00000130810	PPAN	8	3.6	15.3	8	3.2	8.8	3.5	23.7	0.0219	2.3	5.7	0
ENSG00000187837	HIST1H1C	8	3.5	7.68	8	2.8	16.6	2.8	23.7	0.0219	1.9	5	0
ENSG00000175792	RUVBL1	4	5	14.6	4	3.8	10.3	4.9	23.6	0.0224	3.4	8.5	0
ENSG00000198056	PRIM1	5	2.7	9.68	6	3.3	14.7	3	23.6	0.0224	2	5.5	0
ENSG00000162613	FUBP1	10	-2.6	3.51	10	-3.9	21	-2.6	23.6	0.0224	-5.1	-1.4	0
ENSG00000167721	TSR1	8	4.4	18.4	9	-4.1	13.8	4.2	23.5	0.0232	2.8	7.1	0
ENSG00000100813	ACIN1	9	-2.9	4.09	9	-3.3	20	-3.2	23.5	0.0232	-5.2	-2.2	0
ENSG00000093000	NUP50	10	-5.4	24.4	10	-2	2.49	-5.2	23.5	0.0232	-10.3	-2.9	0
ENSG00000174231	PRPF8	9	2.9	17.6	8	4.4	6.73	3.9	23.4	0.0236	1.9	5.9	0
ENSG00000102898	NUTF2	4	-3.5	11.3	5	-3.7	12.5	-3.6	23.3	0.0242	-6.8	-2.8	0
ENSG00000144161	ZC3H8	10	4.2	16.9	9	3.4	6.8	3.8	23.2	0.0249	2.6	6.3	0
ENSG00000179218	CALR	9	-5.1	19.8	9	-1.3	7.29	-1.5	23.2	0.0249	-6.4	-0.7	0
ENSG00000126883	NUP214	10	-2.9	9.28	10	-2.4	14.5	-2.6	23.2	0.0249	-4.1	-1.5	0
ENSG00000197299	BLM	10	3.2	6.11	10	4.7	19	4.4	23.1	0.0252	2.6	6.8	0
ENSG00000180917	CMTR2	10	-2.9	10.1	10	-2.8	13.4	-2.8	23.1	0.0252	-4.4	-1.6	0
ENSG00000156502	SUPV3L1	7	-4	17	8	-2.7	7.65	-3.2	23.1	0.0252	-5.7	-2	0
ENSG00000063177	RPL18	5	4.4	19.7	7	-2.6	19.7	4.6	23	0.0257	-4	9	0
ENSG00000111615	KRR1	9	2.8	6.63	9	3.9	17.8	3.3	23	0.0257	2	5.7	0
ENSG00000009307	CSDE1	10	-2	3.25	10	-5.2	23.1	-5.1	23	0.0257	-8.1	-2.7	0
ENSG00000152464	RPP38	8	6.1	3.07	7	-3.8	22.7	-3.6	22.9	0.0262	-6.4	-2.4	0
ENSG00000134001	EIF2S1	7	-2	13.1	8	-4.6	12.5	-2.1	22.8	0.0266	-5.7	-1.2	0
ENSG00000112578	BYSL	6	6.1	15.8	7	3.2	10.2	6	22.7	0.027	3.9	10	0
ENSG00000243927	MRPS6	10	-3.3	21.3	9	3.9	7.54	-3.1	22.7	0.027	-5	-1.9	0
ENSG00000134905	CARS2	10	-2.4	5.18	10	-5.4	21.3	-5.2	22.7	0.027	-8.3	-2.6	0
ENSG00000177733	HNRNPA0	10	2.4	16.8	9	3.8	7.34	2.5	22.6	0.0272	1.4	4.5	0
ENSG00000130312	MRPL34	10	-1.8	10.9	10	-3.5	12.6	-3.2	22.6	0.0272	-4.4	-1.3	0
ENSG00000239789	MRPS17	6	-1	1.97	7	-2.1	21.5	-2	22.4	0.0286	-3.7	-1.2	0
ENSG00000115524	SF3B1	9	-2.2	12.7	7	-2.5	10.1	-2.5	22.4	0.0286	-4	-1.5	0
ENSG00000130811	EIF3G	8	-3.2	17.2	9	-1.5	9.16	-2.7	22.4	0.0286	-4.2	-1.3	0
ENSG00000114867	EIF4G1	9	-4.7	10.4	9	-3.1	14.3	-3.9	22.4	0.0286	-6.6	-2.6	0
ENSG00000198042	MAK16	8	4.1	14.1	8	5.4	9.63	4.8	22.3	0.0293	3.1	8.3	0
ENSG00000173141	MRP63	8	-1.2	6.66	7	-2.3	18.3	-2.1	22.3	0.0293	-3.5	-1.3	0
ENSG00000107105	ELAVL2	10	-0.8	1.63	10	-4.5	23.9	-4.4	22.3	0.0293	-7.7	-2.3	0
ENSG00000100109	TFIP11	10	-5.2	15.9	10	-3.1	9.15	-4.8	22.3	0.0293	-8.1	-2.6	0
ENSG00000196419	XRCC6	6	0.7	0.665	9	4.4	24.3	4.3	22.2	0.0299	2.7	7.9	0
ENSG00000146834	MEPCE	9	2.6	15.8	7	2.1	7.17	2.5	22.2	0.0299	1.6	4.2	0
ENSG00000135297	MTO1	9	-1.4	7.13	10	-5.7	19.9	-2.1	22.2	0.0299	-7.7	-1.4	0
ENSG00000171861	RNMTL1	10	-2.9	14.5	10	-1.6	9.6	-2.6	22.2	0.0299	-5.6	-1.3	0
ENSG00000165672	PRDX3	10	-5.3	21.3	10	-3.1	2.84	-5.1	22.2	0.0299	-8.7	-0.8	0
ENSG00000055044	NOP58	6	3.4	13.3	6	5.1	10.9	4.6	22.1	0.0304	3	8.1	0
ENSG00000162396	PARS2	9	-4.6	23.3	5	3.8	8.67	-4.5	22.1	0.0304	-7.8	-2.5	0
ENSG00000169710	FASN	10	-2.4	20.7	10	3.8	8.61	-2.2	22	0.0312	-3.7	-1.4	0
ENSG00000084623	EIF3I	4	3.7	16.8	3	4.2	5.85	3.8	21.9	0.0316	2.9	7.3	0
ENSG00000155858	LSM11	9	3.5	5.85	10	3.2	16.5	3.2	21.9	0.0316	1.9	5.1	0
ENSG00000179950	PUF60	7	3.7	12.9	6	2.2	10.2	2.9	21.9	0.0316	1.7	5.2	0
ENSG00000101191	DIDO1	10	1.9	9.88	10	2	12.4	1.9	21.9	0.0316	1.1	3	0
ENSG00000124787	RPP40	9	4	21.5	9	2	2.48	3.8	21.8	0.0321	2.1	6	0
ENSG00000143793	C1ORF35	10	2.4	8.68	10	3.2	14.4	2.9	21.8	0.0321	1.8	4.7	0
ENSG00000108312	UBTF	9	-2.4	8.64	9	-3.6	15	-2.7	21.8	0.0321	-6.5	-1.2	0
ENSG00000102144	PGK1	7	-2.3	13.7	7	-2.1	8.53	-2.2	21.7	0.0324	-3.7	-1.4	0
ENSG00000105705	SUGP1	9	-3	20.1	9	-2.7	2.03	-3	21.7	0.0324	-5.1	-2	0
ENSG00000147403	RPL10	8	6.8	9.71	8	4.6	14.1	6.5	21.5	0.0335	4	10.7	0
ENSG00000062582	MRPS24	10	-2.6	17.3	7	-2.8	4.65	-2.7	21.5	0.0335	-4.8	-1.7	0
ENSG00000161016	RPL8	3	3	5.3	4	3.6	16.8	3.4	21.4	0.0343	2.3	6.4	0
ENSG00000107164	FUBP3	10	-1.6	15.9	10	-1.5	5.83	-1.5	21.3	0.0353	-2.6	-0.9	0
ENSG00000137411	VARS2	10	-3.8	16.9	10	-1.5	6.8	-2.1	21.3	0.0353	-4.5	-1.1	0
ENSG00000244462	RBM12	10	-2.3	16.9	10	-2.1	4.71	-2.2	21.3	0.0353	-3.6	-1.2	0
ENSG00000134684	YARS	6	-2.4	13.1	7	-2.7	8.76	-2.5	21.3	0.0353	-4.4	-1.4	0
ENSG00000063244	U2AF2	7	-3.5	13.7	6	-3	8.26	-3.2	21.3	0.0353	-5.8	-2	0
ENSG00000205609	EIF3CL	9	-2.3	7.43	10	-4.4	17.3	-4.1	21.3	0.0353	-6.6	-1.6	0
ENSG00000219200	RNASEK	7	3.4	9.86	6	6.4	15	6.2	21.2	0.0357	3.1	11.5	0
ENSG00000055950	MRPL43	8	-3.1	14.9	9	-3.2	6.77	-3.2	21.2	0.0357	-5.2	-2	0
ENSG00000058729	RIOK2	9	4.7	7.42	9	4.4	14.1	4.6	21.1	0.0364	2.6	7	0
ENSG00000256206	PSMA1	7	4.1	15.2	5	2.6	6.88	3.2	21	0.0367	2	6.3	0
ENSG00000148187	MRRF	10	-2.6	12.1	10	-2.5	9.33	-2.6	21	0.0367	-4	-1.6	0
ENSG00000197102	DYNC1H1	9	-3.5	14.9	9	2.9	10.5	-2.9	21	0.0367	-8	4.2	0
ENSG00000148303	RPL7A	10	4	2.42	10	6.4	20.4	6.3	20.9	0.0375	3.6	11.7	0
ENSG00000166986	MARS	8	5.5	11.6	8	2.9	12.3	4.4	20.9	0.0375	2.5	7.7	0
ENSG00000213024	NUP62	10	-1.7	12.3	10	-2.7	10.1	-2	20.9	0.0375	-3.6	-1.3	0
ENSG00000136270	TBRG4	10	-2	7.11	10	-4.5	15	-2	20.9	0.0375	-5.5	-1	0
ENSG00000160193	WDR4	9	5.9	3.92	9	5.9	17.2	5.9	20.8	0.0383	4.8	9.9	0
ENSG00000119718	EIF2B2	8	4	3.71	8	5.1	18.1	4.7	20.8	0.0383	3.3	8.2	0
ENSG00000168439	STIP1	9	-2	8.7	9	4.1	19.7	4.2	20.8	0.0383	2.9	7.6	0
ENSG00000140718	FTO	9	1.6	4.79	9	2.9	17.1	2.6	20.8	0.0383	1.3	4.2	0
ENSG00000164924	YWHAZ	9	-4.4	19.3	10	1.5	2.61	-4.3	20.8	0.0383	-7.5	-2.9	0
ENSG00000115211	EIF2B4	8	3.9	10.8	7	3.7	10.3	3.7	20.7	0.0392	2.6	6.5	0
ENSG00000132603	NIP7	9	4.2	5.88	8	2.9	16.1	3.1	20.7	0.0392	1.7	5.7	0
ENSG00000063046	EIF4B	9	2.3	13.1	9	2.4	8.06	2.3	20.7	0.0392	1.4	3.8	0
ENSG00000115866	DARS	9	-2.1	13.3	9	-2.6	8.3	-2.4	20.7	0.0392	-3.9	-1.4	0
ENSG00000233927	RPS28	6	4.3	16.6	6	-1.8	8.56	-3	20.7	0.0392	-7	4.5	0
ENSG00000144580	RQCD1	9	5.2	13.8	9	5.9	7.63	5.4	20.6	0.04	3.9	8.7	0
ENSG00000118181	RPS25	7	5.7	9.33	9	3.4	14.5	4.6	20.6	0.04	2.8	8.3	0
ENSG00000059691	PET112	10	-2.2	16.5	9	-1.1	6.62	-2	20.6	0.04	-3.1	-1.1	0
ENSG00000153037	SRP19	9	-3.4	16.7	8	5.1	8.85	-3.6	20.6	0.04	-6.3	-2.6	0
ENSG00000130826	DKC1	6	3.6	4.29	8	4.7	17.3	4.6	20.5	0.0409	3.2	8.3	0
ENSG00000143314	MRPL24	10	-1.8	6.9	10	-2.7	15.2	-2.4	20.5	0.0409	-3.8	-1.4	0
ENSG00000113048	MRPS27	7	-4.2	7.66	8	-5	13.8	-4.7	20.5	0.0409	-7.8	-3.1	0
ENSG00000198952	SMG5	6	6.7	14.2	8	4.7	8.11	6.4	20.4	0.0417	4.5	10.9	0
ENSG00000100345	MYH9	5	3.8	8.75	8	3.8	12	3.8	20.4	0.0417	2.6	6.9	0
ENSG00000177954	RPS27	7	3.8	4.65	8	3.6	16.1	3.6	20.4	0.0417	2.1	6	0
ENSG00000176102	CSTF3	9	-3.2	12.2	9	-4.7	10.6	-4.3	20.4	0.0417	-7	-2	0
ENSG00000116221	MRPL37	10	-2	15.9	8	-2.2	4.88	-2	20.3	0.0423	-3.7	-1.2	0
ENSG00000108591	DRG2	9	-3	8.65	9	-3.6	12.3	-3.3	20.3	0.0423	-5.5	-2	0
ENSG00000171311	EXOSC1	9	4.6	6.59	8	4.3	14.1	4.5	20.2	0.043	2.1	6.8	0
ENSG00000142207	URB1	10	4.7	16.1	9	2.2	7.67	4.4	20.2	0.043	2.4	6.6	0
ENSG00000070756	PABPC1	9	-1.3	5.86	9	-1.9	15.1	-1.8	20.2	0.043	-2.9	-1.1	0
ENSG00000119392	GLE1	8	-2.6	12	10	-3.8	9.99	-3.2	20.2	0.043	-5.5	-1.9	0
ENSG00000215301	DDX3X	9	-4.5	9.97	9	-5	10.8	-4.8	20.2	0.043	-7.9	-3.3	0
ENSG00000031698	SARS	9	4.4	22.7	9	-2.5	5.31	4.3	20.1	0.0438	2.8	7.5	0
ENSG00000105258	POLR2I	7	1.4	4.15	8	2.2	17.3	2.1	20.1	0.0438	1.3	3.3	0
ENSG00000132153	DHX30	9	-2.3	8.97	8	-2.7	11.7	-2.5	20.1	0.0438	-4.2	-1.6	0
ENSG00000172409	CLP1	10	-2.9	10.8	9	-4.1	10.9	-3.6	20.1	0.0438	-6	-1.9	0
ENSG00000154473	BUB3	4	4.3	10.5	6	3.5	10.4	3.8	20	0.0445	2.6	7.1	0
ENSG00000119203	CPSF3	4	-2.1	9.93	4	-2.6	10.8	-2.3	20	0.0445	-4.8	-1.5	0
ENSG00000029639	TFB1M	8	-3.8	7.64	8	-4.7	13.4	-4.3	20	0.0445	-7.2	-2.1	0
ENSG00000177764	ZCCHC3	8	4.3	13.2	7	2.9	7.64	3.4	19.9	0.0458	2.2	6.5	0
ENSG00000130348	QRSL1	7	-2.8	4.94	8	-3	15.3	-2.9	19.8	0.0467	-5	-2	0
ENSG00000185163	DDX51	8	4.7	18.8	9	1.5	6.59	4.4	19.7	0.0474	2.3	7.3	0
ENSG00000182810	DDX28	8	-2.2	8.42	8	-4.4	14.1	-2	19.7	0.0474	-6.1	-0.9	0
ENSG00000091732	ZC3HC1	10	-1	3.59	10	-3.2	19	-3	19.7	0.0474	-4.9	-1.6	0
ENSG00000125944	HNRNPR	10	3.4	13	10	5	8.76	4.6	19.6	0.0488	3	7.6	0
ENSG00000173113	TRMT112	8	3.6	12.7	7	4	7.41	3.8	19.6	0.0488	2.3	6.3	0
ENSG00000072756	TRNT1	9	2.9	13.9	9	5	8.45	3.3	19.6	0.0488	2	6.4	0
ENSG00000077312	SNRPA	10	-1.6	7.36	10	-3	14.6	-2.7	19.6	0.0488	-4.3	-1.4	0
ENSG00000048162	NOP16	8	3.4	16.3	8	1.8	5.92	3.2	19.5	0.0496	1.7	5.1	0
ENSG00000086504	MRPL28	8	-4.1	15.1	9	-1.7	9.19	-3.4	19.5	0.0496	-6	-1.9	0
ENSG00000146282	RARS2	10	-4.4	6.55	10	-4.4	13.4	-4.4	19.5	0.0496	-7.8	-1.6	0
ENSG00000163811	WDR43	5	4.4	10.8	4	3.8	9.29	4.1	19.4	0.0505	2.7	7.9	0
ENSG00000171848	RRM2	7	-4.7	8.71	6	-3	12.9	-4.3	19.4	0.0505	-7.6	-2.3	0
ENSG00000103005	USB1	9	6.3	14.3	9	2.4	11.8	6	19.4	0.0505	2.1	9	0
ENSG00000143368	SF3B4	6	4.5	5.3	6	4.7	14.5	4.5	19.4	0.0505	3.3	8	0
ENSG00000100764	PSMC1	9	-1.8	4.75	9	3.6	18.6	3.7	19.4	0.0505	2.3	6.3	0
ENSG00000124614	RPS10	7	3.7	14.2	8	-4	6.02	3.5	19.4	0.0505	2	6	0
ENSG00000143374	TARS2	7	-2.6	11.1	7	-3.6	9.46	-3.2	19.3	0.0514	-5.5	-1.8	0
ENSG00000179409	GEMIN4	9	5.8	21.6	9	-2.7	4.89	5.7	19.3	0.0514	3.9	9.7	0
ENSG00000161981	SNRNP25	10	3.4	17.1	10	-2.9	11.9	3.6	19.3	0.0514	2.4	6.8	0
ENSG00000136243	NUPL2	8	-2.4	7.22	9	-3.1	13.2	-2.8	19.2	0.0522	-4.8	-1.8	0
ENSG00000184967	NOC4L	8	-2.7	15.1	9	3.5	8.48	-2.8	19.2	0.0522	-5	-1.6	0
ENSG00000126814	TRMT5	10	-3.1	16.5	10	-3.7	3.36	-3.4	19.2	0.0522	-5.3	-1.6	0
ENSG00000102786	INTS6	5	3.1	12.7	5	2.7	7.05	3	19.2	0.0522	2	5.3	0
ENSG00000083520	DIS3	7	4.5	6.53	7	4	13.2	4.1	19.1	0.0532	2.7	7.2	0
ENSG00000205246	RPSAP58	8	-1.2	3.16	8	-3.2	18.9	-3.1	19.1	0.0532	-5.4	-1.7	0
ENSG00000162385	MAGOH	9	5.9	10.8	10	5	8.98	5.5	19.1	0.0532	3.5	8.9	0
ENSG00000096401	CDC5L	4	-2.3	3.13	8	-2.2	16.4	-2.3	19.1	0.0532	-4.3	-1.4	0
ENSG00000175467	SART1	6	6.4	18.9	7	1.7	5.64	6.2	19.1	0.0532	4.3	11.2	0
ENSG00000107581	EIF3A	6	4.3	17.4	6	-2.3	5.18	4.1	19.1	0.0532	2.4	7.5	0
ENSG00000107290	SETX	10	1.1	6.52	10	2.1	14	2.1	19.1	0.0532	0.8	4.6	0
ENSG00000184357	HIST1H1B	10	5.5	19.9	10	1.5	5.95	5.4	19	0.0546	3.3	8.5	0
ENSG00000065978	YBX1	9	-4.8	15.6	9	-4.1	4.12	-4.5	19	0.0546	-8.3	-3.3	0
ENSG00000185946	RNPC3	8	-3	2.8	8	6.7	20	6.6	19	0.0546	5	12.9	0
ENSG00000092208	GEMIN2	8	4.5	7.83	9	3.4	12.1	3.9	19	0.0546	2.6	7	0
ENSG00000134697	GNL2	7	4.5	10.9	7	2.7	9.87	3.7	18.9	0.0554	1.9	6.6	0
ENSG00000123064	DDX54	6	3.8	18	5	1.4	3.96	3.6	18.9	0.0554	1.9	6.4	0
ENSG00000117360	PRPF3	10	4	6.88	9	4.4	12.5	4.1	18.9	0.0554	2.8	7.2	0
ENSG00000180573	HIST1H2AC	10	5.4	6.07	9	3.3	14.7	3.7	18.9	0.0554	2	7	0
ENSG00000175110	MRPS22	9	-4	13.4	10	-2.2	6.55	-2.3	18.9	0.0554	-5	-1.4	0
ENSG00000253626	EIF5AL1	8	-3.8	10.9	10	-3	8.95	-3.5	18.8	0.0562	-5.8	-2.1	0
ENSG00000116120	FARSB	8	-3.6	9.29	8	-3.5	9.95	-3.5	18.8	0.0562	-5.6	-1.9	0
ENSG00000131051	RBM39	8	6.2	21.5	8	0.9	0.795	6.2	18.8	0.0562	3.9	11	0
ENSG00000132313	MRPL35	10	-3.8	8.11	9	-4.6	11.6	-4.2	18.8	0.0562	-7.2	-1.7	0
ENSG00000140488	CELF6	9	6.5	15.5	9	3.9	5.45	6.3	18.7	0.0575	4	10.5	0
ENSG00000147905	ZCCHC7	10	2.4	12.9	10	2.5	6.26	2.5	18.7	0.0575	1.4	4	0
ENSG00000156482	RPL30	3	2.7	2.97	7	4.9	17.1	4.6	18.7	0.0575	2.3	8.2	0
ENSG00000099381	SETD1A	9	-2.5	15.6	7	-1.4	4.88	-2.3	18.7	0.0575	-3.8	-1.3	0
ENSG00000103194	USP10	10	-3.2	3.67	10	-2.3	16	-2.4	18.7	0.0575	-4.1	-1.2	0
ENSG00000196866	HIST1H2AD	10	-1.8	0.0232	10	-4.2	20.5	-4.1	18.6	0.0585	-7.7	-2.6	0
ENSG00000124562	SNRPC	10	3.5	5.39	10	2.4	15.2	2.9	18.6	0.0585	1.7	4.7	0
ENSG00000122033	MTIF3	10	-4.6	6.36	10	-4.9	12.6	-4.7	18.5	0.0593	-7.2	-1.4	0
ENSG00000257218	GATC	10	-3.4	19.8	9	-0.8	1.73	-2.8	18.5	0.0593	-5.6	-1.6	0
ENSG00000144029	MRPS5	9	-2.9	13.2	9	-2.5	5.78	-2.6	18.5	0.0593	-4.5	-1.4	0
ENSG00000135870	RC3H1	10	3.8	3.95	10	-2.2	16.1	-2.1	18.4	0.0603	-3.5	-1.2	0
ENSG00000168255	POLR2J3	10	-1.9	18	9	3.6	1.95	-1.7	18.4	0.0603	-3.1	-1	0
ENSG00000127804	METTL16	9	-3.8	7.78	8	3.3	19.7	3.2	18.4	0.0603	1.9	6.3	0
ENSG00000149187	CELF1	10	-1.6	11.3	10	-1.3	7.63	-1.6	18.4	0.0603	-2.7	-0.8	0
ENSG00000138442	WDR12	6	3.3	6.66	7	4.3	12.8	4	18.4	0.0603	2.1	6.9	0
ENSG00000135387	CAPRIN1	9	6	14.1	8	2.6	8.13	5.8	18.4	0.0603	2.7	9.3	0
ENSG00000242372	EIF6	6	-2.3	6.45	6	-6	15.7	-5.8	18.3	0.0615	-10.3	-1.8	0
ENSG00000198917	C9ORF114	7	3.8	19.4	6	-1.2	2.62	3.7	18.2	0.0625	2.3	6.8	0
ENSG00000181991	MRPS11	8	-4.1	9.89	7	-2.4	10	-2.4	18.2	0.0625	-5.4	-1.5	0
ENSG00000172171	TEFM	9	-1.7	9.98	8	-3.5	12.2	-3.2	18.2	0.0625	-5	-1.5	0
ENSG00000144048	DUSP11	10	5.9	6.3	10	6.4	12.4	6.1	18.1	0.0635	4.5	11.7	0
ENSG00000108654	DDX5	10	-1.7	7.46	10	-1.8	10.9	-1.7	18	0.0647	-2.8	-1	0
ENSG00000189306	RRP7A	10	-3.9	11.6	10	-3.6	6.84	-3.8	18	0.0647	-6.1	-2.3	0
ENSG00000131732	ZCCHC9	9	4	15.7	10	-4	11.6	3.6	18	0.0647	2.2	7.2	0
ENSG00000188229	TUBB4B	6	-1.8	7.96	8	-1.7	10.4	-1.7	17.9	0.0658	-3.1	-0.9	0
ENSG00000147889	CDKN2A	10	-3.8	13	10	-2.4	7.46	-3.5	17.9	0.0658	-5.3	-1.8	0
ENSG00000179115	FARSA	7	3.3	11.9	7	2.5	6.56	3	17.9	0.0658	1.9	5.5	0
ENSG00000109606	DHX15	9	-3.4	10.8	9	-2.4	8.75	-3.1	17.8	0.0674	-5.2	-1.9	0
ENSG00000132300	PTCD3	9	-4.4	9.51	8	-3.6	9.18	-4	17.8	0.0674	-7	-2.7	0
ENSG00000204822	MRPL53	9	-2.1	6.75	10	-2.8	12	-2.6	17.8	0.0674	-4.3	-1.5	0
ENSG00000114686	MRPL3	10	4.6	15.9	10	-2.5	10.1	-2.5	17.7	0.0688	-9	6	0
ENSG00000167978	SRRM2	9	3.7	2.05	9	2.7	16.5	2.9	17.7	0.0688	1.5	5	0
ENSG00000130520	LSM4	7	5.1	13.3	7	4.7	4.96	4.8	17.7	0.0688	3.3	8.4	0
ENSG00000144231	POLR2D	7	4.7	11.8	6	2.9	7.96	4.3	17.6	0.0705	2.4	7.6	0
ENSG00000051596	THOC3	9	2.6	5.35	8	-2.7	13.6	-2.5	17.6	0.0705	-4.3	-1.4	0
ENSG00000021776	AQR	8	4.6	8.88	7	3.3	9.5	3.7	17.5	0.0726	2.2	6.9	0
ENSG00000115484	CCT4	10	-2.5	15.6	10	-1	3.11	-2.3	17.5	0.0726	-3.8	-1.1	0
ENSG00000165629	ATP5C1	10	-1.8	10.3	10	-5.7	9.26	-1.9	17.5	0.0726	-6.3	-0.6	0
ENSG00000089048	ESF1	9	-2.9	4.89	9	-3.3	13.1	-3.1	17.4	0.074	-5.1	-1.5	0
ENSG00000227057	WDR46	8	5	13.6	8	2.5	6.86	4.9	17.4	0.074	3	7.8	0
ENSG00000161265	U2AF1L4	9	-2.4	16.1	9	-1.7	1.95	-2.2	17.4	0.074	-4.5	-1.3	0
ENSG00000108296	CWC25	10	-4.7	12.7	10	-3.1	6.48	-3.6	17.4	0.074	-6.4	-1	0
ENSG00000103356	EARS2	6	-3.5	13	6	-2.3	5.63	-2.8	17.3	0.0755	-5.5	-1.6	0
ENSG00000198265	HELZ	9	-6.4	20.4	10	-0.4	0.226	-6.4	17.3	0.0755	-13	-4.7	0
ENSG00000196305	IARS	7	4.6	4.79	7	3.7	13.2	4.2	17.3	0.0755	2	7.1	0
ENSG00000105171	POP4	8	-4.3	1.58	8	4.7	16.3	4.8	17.3	0.0755	3.4	8.5	0
ENSG00000177700	POLR2L	1	3.2	4.88	5	2.9	12.8	3	17.2	0.077	2	5.6	0
ENSG00000149792	MRPL49	9	-0.9	0.586	9	-3.6	19.4	-3.5	17.2	0.077	-6.3	-1.8	0
ENSG00000148688	RPP30	8	-3.4	7.73	9	-3.1	9.94	-3.2	17.2	0.077	-7	3.3	0
ENSG00000129084	PSMA1	2	4.6	7.2	3	2.9	11.8	4.3	17.2	0.077	2.4	8.3	0
ENSG00000125457	MIF4GD	9	-2.6	4.5	9	-3.8	14.2	-3.6	17.1	0.0785	-6.2	-2.2	0
ENSG00000184209	SNRNP35	8	4.2	8.87	7	3.7	8.79	3.9	17.1	0.0785	2	6.8	0
ENSG00000142864	SERBP1	8	5.4	5.34	8	4.2	12.7	4.7	17.1	0.0785	2.2	7.8	0
ENSG00000105372	RPS19	5	4.9	19.2	5	-3.5	13.7	4.9	17	0.0801	2.5	10	0
ENSG00000117054	ACADM	10	2.4	15.1	10	1.6	2.76	2.2	16.9	0.0817	1	4.8	0
ENSG00000113810	SMC4	8	5.3	10.9	7	3.5	7.76	4.4	16.9	0.0817	2.7	8.3	0
ENSG00000204569	PPP1R10	8	-3	18.3	8	3.4	13.1	-2.8	16.9	0.0817	-7	3.6	0
ENSG00000132383	RPA1	6	2.8	3.85	8	5.2	15.3	4.8	16.9	0.0817	2.7	8.8	0
ENSG00000174547	MRPL11	9	3.2	1.71	10	5	16.7	4.9	16.9	0.0817	3.1	9	0
ENSG00000088205	DDX18	7	-4	9.23	7	3.5	14.7	3.4	16.8	0.083	1.5	6.3	0
ENSG00000072518	MARK2	10	-2.5	15.2	10	-1.3	3.51	-2.2	16.7	0.0844	-4	-1.1	0
ENSG00000172053	QARS	5	5.8	14.9	6	-3.3	13	5.6	16.7	0.0844	-3	12	0
ENSG00000182004	SNRPE	4	4.9	3.37	4	4.6	13.8	4.7	16.7	0.0844	3.3	9.1	0
ENSG00000087087	SRRT	10	4.9	7.53	10	3.4	11.2	4.5	16.6	0.0857	1.5	6.6	0
ENSG00000144028	SNRNP200	6	3.4	13.2	5	-3.2	11.6	3.4	16.5	0.0874	2.2	7	0
ENSG00000130985	UBA1	7	5.4	12.8	6	4	4.95	4.6	16.5	0.0874	2.4	8.5	0
ENSG00000104408	EIF3E	9	-3.6	12.6	9	-1.5	8.57	-3.2	16.5	0.0874	-5.3	-1.2	0
ENSG00000119616	FCF1	7	5.1	14.7	8	-2.5	11.2	4.9	16.4	0.0888	-1.5	10	0
ENSG00000130921	C12ORF65	8	-3.3	3.52	8	-3.9	13.6	-3.6	16.4	0.0888	-6.2	-1.3	0
ENSG00000184825	HIST1H2AH	9	3.3	16.3	7	-3	4.38	3.2	16.4	0.0888	1.9	6.2	0
ENSG00000088247	KHSRP	10	-2.4	11.6	10	-4.7	8.15	-2.2	16.4	0.0888	-6.1	-0.9	0
ENSG00000136522	MRPL47	8	-2.2	12	8	3	9.92	3.6	16.3	0.0907	-1.9	7	0
ENSG00000141101	NOB1	8	3.8	9.65	7	3.5	7.03	3.6	16.3	0.0907	2.2	6.5	0
ENSG00000131043	AAR2	10	1.7	7.57	10	1.9	9.06	1.9	16.2	0.0925	1	3.2	0
ENSG00000198231	DDX42	10	-4.3	5.58	10	-3.6	11.5	-3.9	16.2	0.0925	-6.7	-2.3	0
ENSG00000183258	DDX41	9	5.5	16.5	9	1.6	4.9	5.5	16.2	0.0925	3.8	10.3	0
ENSG00000108349	CASC3	9	-1.4	5.55	9	-2.6	12.2	-1.8	16.1	0.0941	-3.7	-0.9	0
ENSG00000144713	RPL32	6	4.1	12.8	6	2.5	5.08	3.9	16	0.0956	2.2	6.8	0
ENSG00000106246	PTCD1	4	-3.4	7.5	4	-2.9	9.02	-3.2	16	0.0956	-6.2	-1.8	0
ENSG00000156976	EIF4A2	9	5.8	5.1	9	5.5	11.3	5.6	16	0.0956	4.1	9.5	0
ENSG00000130299	GTPBP3	9	-2.1	8.61	9	-4.7	11.3	-2.3	16	0.0956	-6.4	-1.1	0
ENSG00000090861	AARS	7	-2.8	6.25	8	4.5	12.4	4.5	16	0.0956	-2.5	9	0
ENSG00000146909	NOM1	8	-3.2	6.22	8	-4.6	11.5	-4.4	16	0.0956	-8.3	-1.9	0
ENSG00000178952	TUFM	7	-4.3	12.6	6	4	13.5	3.8	15.9	0.0971	-5.3	8	0
ENSG00000055483	USP36	8	-3	11	9	-1.9	5.87	-2.3	15.9	0.0971	-4.5	-1.2	0
ENSG00000100319	ZMAT5	7	3.7	15.9	8	2	1.55	3.5	15.9	0.0971	1.9	6.4	0
ENSG00000163319	MRPS18C	10	-2.2	3.76	9	4.5	16.4	4.1	15.9	0.0971	2.9	7.9	0
ENSG00000205339	IPO7	8	4.1	7.1	8	2.9	9.79	3.4	15.9	0.0971	2	6.3	0
ENSG00000188976	NOC2L	9	-3.3	17.6	9	2.1	3.16	-3.2	15.8	0.0987	-5.7	-1.7	0
ENSG00000130332	LSM7	6	4.1	9.14	4	2.9	8.03	3.9	15.8	0.0987	2.4	7.2	0
ENSG00000100029	PES1	5	4.4	18.1	4	-1.7	1.92	4.3	15.8	0.0987	2.5	8.2	0
ENSG00000079134	THOC1	10	-3	5.22	9	-2.9	11	-2.9	15.8	0.0987	-5	-1.2	0
ENSG00000198900	TOP1	9	6.1	11.6	9	2	9.12	2.9	15.8	0.0987	1.2	7.6	0
ENSG00000117408	IPO13	7	4.5	7.48	9	-2.9	15	-2.7	15.8	0.0987	-7	3.2	0
ENSG00000241370	RPP21	6	5.7	8.04	6	2.6	11.3	5.3	15.7	0.101	2.3	9.2	0
ENSG00000213638	ADAT3	9	-2.7	7.73	9	-3.5	8.86	-3.1	15.7	0.101	-5.4	-1.6	0
ENSG00000164163	ABCE1	7	2.8	14.7	4	1.4	2.41	2.7	15.7	0.101	1.3	5.5	0
ENSG00000134440	NARS	4	3.8	3.59	6	2.5	13.4	3.1	15.7	0.101	1.5	5.9	0
ENSG00000213741	RPS29	3	6.1	17.2	2	-1.5	4.81	6.1	15.6	0.103	4.9	11.6	0
ENSG00000084092	NOA1	9	-1.7	6.24	9	-2.2	9.99	-1.9	15.6	0.103	-3.4	-1	0
ENSG00000168517	HEXIM2	10	-2.8	10.3	10	-3.4	5.87	-3.2	15.5	0.105	-5.4	-1.9	0
ENSG00000105364	MRPL4	9	-1.8	8.11	9	-3.9	10.1	-2	15.5	0.105	-5.1	-1.2	0
ENSG00000163877	SNIP1	9	-5.4	12.8	10	-2.3	7.29	-5.1	15.4	0.107	-9.5	-1.2	0
ENSG00000105323	HNRNPUL1	9	-1.3	8.32	9	-2.7	9.63	-1.5	15.3	0.109	-3.5	-0.7	0
ENSG00000120800	UTP20	7	2.9	2.99	8	3.9	13.4	3.6	15.3	0.109	1.7	6.7	0
ENSG00000113593	PPWD1	7	-2.9	13.4	6	3.2	6.85	-3.2	15.3	0.109	-6.4	-1.4	0
ENSG00000101161	PRPF6	7	3.9	4.06	9	3	12	3.5	15.3	0.109	2	6.2	0
ENSG00000139496	NUPL1	10	-2.5	10.8	10	-1.4	6.47	-2	15.3	0.109	-3.6	-1	0
ENSG00000143947	RPS27A	7	5	6.13	6	2.4	11.6	2.5	15.3	0.109	1.4	6.5	0
ENSG00000122140	MRPS2	7	-2.5	1.73	7	-3.1	14.2	-3	15.3	0.109	-6	-2	0
ENSG00000125743	SNRPD2	4	3.2	2.98	7	2.8	12.8	3	15.3	0.109	1.7	5.4	0
ENSG00000197498	RPF2	8	4.3	8.85	9	4.2	6.71	4.3	15.2	0.111	2.8	8.4	0
ENSG00000170445	HARS	8	-3.3	4.59	8	-2.5	11.4	-2.7	15.2	0.111	-5.1	-1.5	0
ENSG00000082153	BZW1	8	4.5	14.8	9	-4.4	5.27	3.7	15.2	0.111	1.8	7	0
ENSG00000125977	EIF2S2	8	4.1	11.5	8	2.4	4.8	3.1	15.2	0.111	1.3	6.2	0
ENSG00000136942	RPL35	7	-2.1	8.36	8	4	13.1	-2.2	15.2	0.111	-5	5.9	0
ENSG00000112996	MRPS30	9	-1.5	1.05	8	-4.5	16.9	-4.4	15.1	0.113	-8.2	-1.3	0
ENSG00000122687	FTSJ2	10	-1.2	3.6	10	-2.3	13.6	-2.1	15.1	0.113	-3.6	-1.2	0
ENSG00000139168	ZCRB1	10	1.5	7.81	10	-2.7	17.5	-2.6	15.1	0.113	-5.7	-1.2	0
ENSG00000136709	WDR33	6	-1.7	6.95	7	-2.7	9.97	-2.4	15.1	0.113	-4.4	-1.1	0
ENSG00000198034	RPS4X	4	4	11.2	5	2.4	5.76	3.6	15.1	0.113	2	7.1	0
ENSG00000128050	PAICS	8	-2.7	15.5	9	-1.2	1.82	-2.5	15.1	0.113	-4.7	-1.3	0
ENSG00000108064	TFAM	10	-1.7	4.5	10	-3.5	13.7	-2.8	15.1	0.113	-5	-1.1	0
ENSG00000126653	NSRP1	10	-3.4	4.42	10	-4.6	12	-4.3	15	0.116	-8.1	-1.6	0
ENSG00000005302	MSL3	10	-1.1	1.44	10	-4.2	14.9	-1.7	15	0.116	-6.2	-0.6	0
ENSG00000136718	IMP4	4	-2.1	4.38	6	2.9	13	3	15	0.116	-4.6	7	0
ENSG00000164347	GFM2	10	-0.9	1.67	10	-3.4	17	-3.3	15	0.116	-5.7	-1.2	0
ENSG00000105298	CACTIN	7	-4	13.5	9	-1.6	5.08	-3.4	14.9	0.118	-8	4.4	0
ENSG00000076043	REXO2	10	-3.6	12.2	9	-2.5	3.32	-2.7	14.8	0.12	-5.2	-1.3	0
ENSG00000122406	RPL5	6	6.2	5.06	6	5.1	10.9	5.8	14.8	0.12	3.4	10.6	0
ENSG00000170727	BOP1	10	5	8.35	10	2.5	11.1	4.7	14.8	0.12	2	7.2	0
ENSG00000145982	FARS2	10	-4.4	13.6	8	5.1	3.26	-4.2	14.7	0.122	-7.5	-2.3	0
ENSG00000104859	CLASRP	10	-3.6	6.45	9	-2.6	9.13	-2.9	14.7	0.122	-5.3	-1.5	0
ENSG00000171262	FAM98B	10	6.7	12.1	10	1.7	11.1	1.6	14.6	0.124	0.9	8.9	0
ENSG00000126226	PCID2	10	4.8	7.51	10	4.4	7.55	4.6	14.6	0.124	1.3	6.7	0
ENSG00000173914	RBM4B	10	6	11.5	8	5.8	3.49	5.9	14.6	0.124	4.6	10.3	0
ENSG00000135314	KHDC1	5	4.7	16.4	5	-0.9	1.38	4.6	14.5	0.126	3.2	8.6	0
ENSG00000150459	SAP18	7	-2.3	10.2	6	-2.3	4.66	-2.3	14.5	0.126	-4.2	-1.2	0
ENSG00000173786	CNP	9	3.6	9.49	9	3.8	5.45	3.6	14.5	0.126	2	6.4	0
ENSG00000106244	PDAP1	10	-4.4	6.48	9	-2.5	10.3	-2.6	14.5	0.126	-6.1	-1.7	0
ENSG00000122034	GTF3A	8	3.2	6.45	8	4.9	9.81	4.4	14.4	0.128	2.1	7.5	0
ENSG00000132676	DAP3	9	-4.2	10.8	9	-2.1	5.3	-2.5	14.4	0.128	-5.5	-0.9	0
ENSG00000156531	PHF6	10	-1.5	7	10	-5.4	7.92	-1.7	14.3	0.13	-5.9	-0.7	0
ENSG00000104897	SF3A2	5	-2.3	1.93	7	-4.7	14.1	-4.6	14.3	0.13	-10	2	0
ENSG00000112110	MRPL18	8	3.3	5.99	9	-3.4	10.6	-3.3	14.3	0.13	-6	-1.8	0
ENSG00000083845	RPS5	8	2.8	4.56	8	3.4	10.4	3.1	14.3	0.13	1.8	6.2	0
ENSG00000119285	HEATR1	7	-2.1	4.77	9	-3.8	11.7	-3.6	14.3	0.13	-8	2.9	0
ENSG00000135930	EIF4E2	10	-3.5	5.11	10	-4.4	10.3	-4	14.3	0.13	-7.8	-1.4	0
ENSG00000146109	ABT1	9	6	13.4	6	2.3	3.89	5.7	14.2	0.132	2.5	10.1	0
ENSG00000115128	SF3B14	7	-1.9	5.72	8	-4	10.9	-2.1	14.1	0.135	-6	-1.1	0
ENSG00000259494	MRPL46	9	-4	15.6	8	2.5	6.15	-3.5	14.1	0.135	-6.9	-1.7	0
ENSG00000135476	ESPL1	7	4.3	10.2	7	-1.9	5.64	-2.6	14.1	0.135	-6	6.3	0
ENSG00000109534	GAR1	8	3.2	4.58	10	3.7	10.1	3.5	14.1	0.135	1.3	5.8	0
ENSG00000156508	EEF1A1	3	4.2	14	2	-1.6	2.09	4.1	14.1	0.135	2.6	7.8	0
ENSG00000213079	SCAF8	9	6.2	12	10	1.1	2.69	1.4	14	0.138	0.7	7.7	0
ENSG00000196361	ELAVL3	9	-2	5.96	9	-1.7	8.48	-1.8	14	0.138	-3.2	-0.9	0
ENSG00000124228	DDX27	9	4.1	8.26	7	3.6	6.22	3.8	14	0.138	2.1	6.8	0
ENSG00000128191	DGCR8	8	-3.2	7.18	8	5.2	9.48	5.2	14	0.138	1.4	10	0
ENSG00000148843	PDCD11	6	2.9	4.54	7	3.2	9.94	3.2	14	0.138	1.9	5.7	0
ENSG00000132394	EEFSEC	10	-0.6	1.3	10	-3.1	16.2	-3	14	0.138	-5	-0.6	0
ENSG00000065183	WDR3	8	-2.9	6.76	7	-4	8.63	-3.6	13.9	0.14	-6.3	-1.1	0
ENSG00000174953	DHX36	9	-2.2	5.37	9	-4.3	11.2	-4	13.9	0.14	-7.4	-1.4	0
ENSG00000103510	KAT8	8	-2.9	10.5	7	-2.2	4.33	-2.6	13.9	0.14	-5.1	-1.4	0
ENSG00000165271	NOL6	7	5.4	11.6	6	-3.6	15.5	-3.5	13.9	0.14	-8	5.8	0
ENSG00000269955	LUC7L2	9	-5	6.2	9	-5	8.09	-5	13.9	0.14	-9.3	-3.8	0
ENSG00000172062	SMN1	10	5.8	17.4	10	-1.9	5.7	5.8	13.9	0.14	3.8	10.3	0
ENSG00000111196	MAGOHB	10	6.2	5.95	10	4.8	9.44	5.2	13.9	0.14	3.5	9.9	0
ENSG00000100353	EIF3D	9	-3.8	6.41	8	4.2	9.12	-3.2	13.9	0.14	-7.4	-1.3	0
ENSG00000137200	CMTR1	10	6.8	7.73	10	2.6	9.3	1.7	13.8	0.142	0.7	9.3	0
ENSG00000181588	MEX3D	10	-2	9.14	10	-4.4	8.42	-1.9	13.8	0.142	-6.1	-0.5	0
ENSG00000140830	TXNL4B	9	-3.2	9.5	8	3.7	14.9	3.6	13.8	0.142	-2.8	8	0
ENSG00000102241	HTATSF1	9	4.8	8.94	9	4.3	5.3	4.5	13.7	0.145	2.7	8	0
ENSG00000124789	NUP153	9	3	9.2	8	1.5	6.97	1.9	13.7	0.145	1	4.3	0
ENSG00000120658	ENOX1	9	7.5	16.7	9	0.6	0.911	7.4	13.6	0.147	1.2	15	0
ENSG00000145833	DDX46	10	6.4	10.9	10	2.1	8.6	1.6	13.6	0.147	1.1	8.6	0
ENSG00000121060	TRIM25	9	-1.9	10.6	9	-2.4	3.51	-2.1	13.6	0.147	-3.8	-1	0
ENSG00000137656	BUD13	10	-3.6	16.5	10	-0.2	0.0184	-3.6	13.5	0.149	-6.4	-1.7	0
ENSG00000087365	SF3B2	6	-2.1	5.22	5	-3.5	10.2	-3.3	13.5	0.149	-6.8	-1.9	0
ENSG00000111639	MRPL51	10	-1.4	7.11	10	-2.2	7.1	-1.5	13.5	0.149	-3.1	-0.8	0
ENSG00000104824	HNRNPL	8	-3.4	5.35	8	3.5	13.3	3.2	13.5	0.149	1.2	6.1	0
ENSG00000127993	RBM48	10	-2.1	10.5	10	-4.3	6.49	-2.1	13.4	0.152	-6	-1	0
ENSG00000096080	MRPS18A	5	-2.1	9.46	4	-1.7	4.59	-2	13.4	0.152	-3.7	-1.1	0
ENSG00000232119	MCTS1	10	3.6	11.7	10	4.2	2.35	3.7	13.4	0.152	2.6	6.9	0
ENSG00000172590	MRPL52	10	-3.7	12.8	9	-1.5	3.65	-3.5	13.3	0.154	-6.1	-1.6	0
ENSG00000172336	POP7	8	-1.9	6.48	7	-2.4	7.37	-2.3	13.3	0.154	-4.4	-1	0
ENSG00000177469	PTRF	9	-3	6.5	9	-1.8	8.64	-2.2	13.2	0.157	-4.4	-1.1	0
ENSG00000120253	NUP43	10	3.9	14.5	10	-4.1	8.52	3.7	13.2	0.157	2.2	8.1	0
ENSG00000106803	SEC61B	9	-0.7	1.43	9	-3.3	15	-3.2	13.1	0.16	-6	-1.5	0
ENSG00000096384	HSP90AB1	10	-2.8	8.49	10	-5.2	6.97	-2.7	13.1	0.16	-7.4	-1.2	0
ENSG00000104299	INTS9	8	0.9	2.13	8	5.4	11.9	5.7	13.1	0.16	3.7	10.8	0
ENSG00000151247	EIF4E	9	3.1	15.4	8	-1.5	3.39	3	13	0.164	1.8	6	0
ENSG00000186468	RPS23	5	2	3.3	6	-3.1	14.7	-3.1	13	0.164	-5.9	-2	0
ENSG00000100316	RPL3	7	4	6.85	7	4.1	6.54	4	13	0.164	2.6	7.2	0
ENSG00000126457	PRMT1	8	4.7	7.1	10	-3.3	15.6	-3.2	12.9	0.166	-7	4.2	0
ENSG00000145414	NAF1	7	-4.4	9.15	7	-3.9	4.34	-4.2	12.9	0.166	-7.8	-2.4	0
ENSG00000188917	TRMT2B	10	3.9	1.06	10	-5.4	15.6	-5.3	12.9	0.166	-9.6	-2.8	0
ENSG00000104835	SARS2	8	-3.2	5.62	6	4.6	9.01	4.7	12.9	0.166	2.3	9.7	0
ENSG00000149289	ZC3H12C	10	-2.3	4.02	10	-3.8	10.8	-3.6	12.9	0.166	-6.4	-1.9	0
ENSG00000061936	SFSWAP	10	6	8.03	9	2.2	7.2	2.8	12.9	0.166	0.8	7.5	0
ENSG00000074266	EED	9	3.5	4.06	10	2.7	9.54	2.8	12.9	0.166	0.9	5	0
ENSG00000156261	CCT8	8	-3.8	7.39	7	3	14.4	2.9	12.9	0.166	-2.6	7	0
ENSG00000171863	RPS7	7	1.5	2.83	7	2.8	11.3	2.4	12.9	0.166	1.2	5.2	0
ENSG00000109536	FRG1	8	3.5	7.41	9	3.1	5.85	3.4	12.8	0.169	1.9	6	0
ENSG00000160208	RRP1B	10	-2.5	12.2	10	-1.8	1.48	-2.3	12.8	0.169	-4.7	-1.1	0
ENSG00000048544	MRPS10	10	-3.7	13.7	9	-2.2	0.345	-3.6	12.8	0.169	-6.9	-2.5	0
ENSG00000169371	SNUPN	8	3.4	3.61	9	3.4	9.53	3.4	12.8	0.169	1.2	5.9	0
ENSG00000100056	DGCR14	5	2.3	3.91	6	-3.1	15.1	-3	12.7	0.171	-6.1	-1.4	0
ENSG00000115368	WDR75	7	-2.3	11.2	7	2.6	7.09	-2.2	12.7	0.171	-5	6	0
ENSG00000182866	LCK	10	6.6	15.7	10	-2.5	1.51	6.5	12.7	0.171	3.3	12	0
ENSG00000188612	SUMO2	9	1.4	3.28	9	4.8	14.3	4.7	12.7	0.171	2.7	8.5	0
ENSG00000134627	PIWIL4	10	2.4	1.83	10	-5.1	15.2	-5	12.7	0.171	-9.2	-2.6	0
ENSG00000136271	DDX56	7	4.3	13.5	6	-3.7	7.2	4	12.6	0.174	-3.9	9	0
ENSG00000111405	ENDOU	8	4	7.54	9	-3.4	6.95	4.7	12.6	0.174	1.7	8.6	0
ENSG00000100902	PSMA6	6	1.8	0.534	8	-2.7	13	-2.6	12.6	0.174	-6	6.3	0
ENSG00000138757	G3BP2	10	4.5	3.58	10	1.7	11.4	1.5	12.6	0.174	0.6	4.7	0
ENSG00000164941	INTS8	10	5.1	13.6	10	1.5	3.49	4.2	12.5	0.177	1.9	8.1	0
ENSG00000172183	ISG20	10	4.6	5.88	10	4.7	6.96	4.6	12.5	0.177	1.9	7.4	0
ENSG00000185414	MRPL30	9	-3.8	5.47	9	-5	8.59	-4.7	12.5	0.177	-8.7	-3.1	0
ENSG00000145912	NHP2	7	4	5.52	8	4.8	7.54	4.3	12.4	0.18	2	8.2	0
ENSG00000179988	PSTK	7	-2.8	6.81	6	-3.6	6.66	-3.2	12.4	0.18	-6.3	-1.3	0
ENSG00000246705	H2AFJ	10	3.7	4.62	9	4.3	8.39	4	12.4	0.18	1.5	6.9	0
ENSG00000124380	SNRNP27	9	4.5	15	9	0.7	1.2	4.5	12.4	0.18	2.5	8.5	0
ENSG00000120158	RCL1	8	3.4	13.2	7	-3	7.97	3.2	12.4	0.18	-3.3	7	0
ENSG00000113569	NUP155	10	-3.4	15	10	2.8	0.676	-3.3	12.4	0.18	-6.3	-2.1	0
ENSG00000177679	SRRM3	9	4.5	6.75	9	-1.8	8.75	-1.8	12.4	0.18	-3.7	-0.6	0
ENSG00000103067	ESRP2	9	-4.2	8.15	9	-4.3	4.52	-4.2	12.3	0.184	-8.2	-3	0
ENSG00000158545	ZC3H18	8	-2.6	11	8	-1.3	3.16	-2.2	12.3	0.184	-4.6	-0.9	0
ENSG00000082898	XPO1	7	3.3	6.14	9	2.7	6.71	3.1	12.3	0.184	1.4	5.6	0
ENSG00000146457	WTAP	10	1.2	5.54	10	3.3	10.4	2.8	12.3	0.184	0.7	4.9	0
ENSG00000177606	JUN	10	-3.6	10.1	10	-2.9	2.75	-3.1	12.3	0.184	-6	-1.5	0
ENSG00000137547	MRPL15	8	-2.1	10.8	8	-2.4	1.9	-2.3	12.3	0.184	-4.3	-0.9	0
ENSG00000204628	GNB2L1	3	-2.7	9.99	3	2.5	3.75	-2.6	12.3	0.184	-6	5.9	0
ENSG00000105373	GLTSCR2	8	-3.2	3.19	9	2.9	12	3	12.2	0.186	-2.6	7	0
ENSG00000172795	DCP2	6	-1.9	4.13	9	-3.4	9.85	-2.5	12.2	0.186	-5.5	-1.1	0
ENSG00000130119	GNL3L	8	4.4	4.6	8	1.6	10.9	1.5	12.2	0.186	0.7	5.3	0
ENSG00000175376	EIF1AD	8	5.5	7.78	6	-4.8	8.44	-4.5	12.2	0.186	-10	7.9	0
ENSG00000132275	RRP8	9	-3.7	1.36	9	-4.6	11.6	-4.4	12.2	0.186	-8.8	-2.8	0
ENSG00000067334	DNTTIP2	10	3.4	14.5	9	-2.4	8.13	3.2	12.2	0.186	0.8	6.8	0
ENSG00000205937	RNPS1	4	-2.2	10.8	3	4.1	7.48	-2.1	12.1	0.19	-5	4	0
ENSG00000153187	HNRNPU	8	4.7	2.07	9	2.7	12.7	2.9	12.1	0.19	1.6	6.9	0
ENSG00000129460	NGDN	9	3.9	3.35	10	2	10.2	2.1	12.1	0.19	0.8	4.8	0
ENSG00000181222	POLR2A	7	-4	5.8	6	-2.2	8.67	-2.9	12	0.194	-6.1	-1.2	0
ENSG00000269058	CALR3	10	2.6	5.2	10	-4.6	12.6	-4.4	12	0.194	-10	3.1	0
ENSG00000101104	PABPC1L	9	2.6	10.5	9	2.9	1.89	2.7	12	0.194	1.2	4.8	0
ENSG00000187772	LIN28B	10	-1.8	7.06	10	-1.5	5.51	-1.6	12	0.194	-3.4	-0.7	0
ENSG00000182154	MRPL41	9	-4.1	9.67	9	-2.6	3.84	-3.2	11.9	0.196	-6.9	-1.4	0
ENSG00000168028	RPSA	9	-3	8.53	9	-2.5	3.92	-2.6	11.9	0.196	-5.3	-1.4	0
ENSG00000108651	UTP6	10	-3.5	9.94	9	-2.1	3.9	-3.2	11.9	0.196	-5.6	-1.3	0
ENSG00000103342	GSPT1	7	6	11.4	6	1.5	5.89	5.7	11.9	0.196	0.9	9.3	0
ENSG00000116560	SFPQ	9	3.2	13.5	9	-3.9	8.36	3	11.9	0.196	-4.9	8	0
ENSG00000126461	SCAF1	10	-3.6	1.3	10	-3.8	10.8	-3.7	11.8	0.2	-6.5	-1.3	0
ENSG00000120705	ETF1	7	5.8	7.04	6	3.8	6.65	5.7	11.8	0.2	1.4	12	0
ENSG00000196262	PPIA	9	-2.6	7.82	9	4.5	12.8	4.5	11.8	0.2	-3.9	9	0
ENSG00000131747	TOP2A	8	6	12.4	6	2.2	1.96	5.9	11.8	0.2	2.7	11.9	0
ENSG00000112249	ASCC3	9	-2	1.05	10	-3.4	12.1	-3.2	11.8	0.2	-6.4	-1.9	0
ENSG00000080007	DDX43	9	4.3	7.88	9	6.1	5.82	5.7	11.8	0.2	3.2	11.1	0
ENSG00000089009	RPL6	7	6.3	6.7	7	4.5	6.7	6.1	11.8	0.2	2.7	11.3	0
ENSG00000125351	UPF3B	10	-1.1	6.05	10	-5.2	7.38	-1.5	11.8	0.2	-5.8	-0.4	0
ENSG00000112081	SRSF3	3	2.7	4.73	5	2.7	7.4	2.7	11.8	0.2	1.7	5	0
ENSG00000174720	LARP7	10	6.2	5.8	10	4.1	8.17	5.1	11.8	0.2	1.5	10	0
ENSG00000117133	RPF1	8	-2.6	3.31	10	-3.5	9.36	-3.2	11.7	0.203	-6.5	-1.7	0
ENSG00000102317	RBM3	10	-3.2	8.65	10	5.9	8.2	-2.4	11.7	0.203	-7	5.1	0
ENSG00000165424	ZCCHC24	9	-1.1	2.91	9	-1.7	9.43	-1.6	11.7	0.203	-3.1	-0.7	0
ENSG00000182196	ARL6IP4	9	-2.5	8.44	9	-1.5	4.49	-2.1	11.6	0.207	-4	-0.7	0
ENSG00000072274	TFRC	10	2.1	2.29	10	2.9	9.7	2.9	11.6	0.207	1.1	4.8	0
ENSG00000083635	NUFIP1	10	-3.1	3.25	10	-4.8	10.1	-4.5	11.6	0.207	-9	-2.7	0
ENSG00000108270	AATF	10	-3.7	5.87	10	5.8	9.71	6	11.5	0.21	4.2	11.3	0
ENSG00000265681	RPL17	4	-2.3	7.25	4	4.3	5.02	-2.2	11.5	0.21	-5	1.5	0
ENSG00000140955	ADAD2	10	3.9	5.47	10	2.3	7.1	2.3	11.5	0.21	1	5.3	0
ENSG00000182481	KPNA2	10	-1.6	7.26	9	-5.3	5.94	-1.6	11.5	0.21	-11	4.1	0
ENSG00000128534	NAA38	6	4.9	1.28	7	4.8	10.5	4.9	11.5	0.21	3.5	9.2	0
ENSG00000167881	SRP68	8	5.1	10.6	8	3	2.8	5	11.5	0.21	3.1	8.8	0
ENSG00000112584	FAM120B	10	0.4	0.319	10	3	13.5	2.8	11.4	0.215	1.3	5.4	0
ENSG00000117593	DARS2	10	-3	3.68	10	-5.1	9.95	-4.8	11.4	0.215	-9.3	-2.5	0
ENSG00000072501	SMC1A	10	-2.9	4.94	10	2.7	14.2	2.3	11.4	0.215	1	5.6	0
ENSG00000115816	CEBPZ	10	1.8	7.86	10	2.1	4.05	1.9	11.4	0.215	0.7	3.4	0
ENSG00000182872	RBM10	9	-2.3	7.83	9	-1.4	4.94	-1.8	11.3	0.219	-3.7	-0.8	0
ENSG00000130305	NSUN5	9	4.4	6.61	9	4.6	5.12	4.5	11.3	0.219	2.7	8.3	0
ENSG00000117174	ZNHIT6	10	1.3	2.14	10	4.3	10.7	4	11.3	0.219	2.3	7.9	0
ENSG00000105321	CCDC9	10	-0.9	2.29	10	-4.5	10.7	-0.9	11.3	0.219	-7.5	-0.4	0
ENSG00000101489	CELF4	9	3.7	6.8	9	3.9	4.79	3.8	11.2	0.223	1.8	6.9	0
ENSG00000104872	PIH1D1	8	-4.7	6	9	-3.1	7.38	-4	11.2	0.223	-7.2	-0.7	0
ENSG00000111581	NUP107	10	4.1	5.02	10	3.2	6.8	3.7	11.2	0.223	1.8	7.1	0
ENSG00000137076	TLN1	10	-1.3	2.67	10	-2.3	10.2	-2.1	11.2	0.223	-3.8	-0.9	0
ENSG00000125870	SNRPB2	10	1.3	6.95	10	2.6	6.83	1.7	11.1	0.226	0.6	3.7	0
ENSG00000125651	GTF2F1	10	4.3	2.48	10	-4.7	11.3	-4.5	11.1	0.226	-9.3	-2.7	0
ENSG00000177192	PUS1	10	3.8	8.35	10	1.7	4.13	2.3	11.1	0.226	0.8	5.2	0
ENSG00000089597	GANAB	10	-1	3.81	10	-1.6	8.09	-1.4	11.1	0.226	-2.6	-0.5	0
ENSG00000074800	ENO1	7	4	6.7	5	-2.7	6.48	-2.2	11.1	0.226	-6	3.3	0
ENSG00000136807	CDK9	6	-2.4	11.2	5	3.9	4.36	-2.2	11.1	0.226	-5	4.3	0
ENSG00000106263	EIF3B	7	-2.4	11.1	6	-3.8	1.88	-3.3	11.1	0.226	-7.5	-1.4	0
ENSG00000124701	APOBEC2	9	4.4	9.24	9	4.2	2.21	4.3	11.1	0.226	2.8	8.1	0
ENSG00000196449	YRDC	9	5	13.3	8	-3.8	4.13	4.9	11.1	0.226	3.1	9.2	0
ENSG00000189266	PNRC2	9	-5.1	13.9	8	-0.4	0.594	-5	11	0.23	-10	-1.4	0
ENSG00000114942	EEF1B2	10	-1.5	4.99	9	-1.8	6.46	-1.7	11	0.23	-3.1	-0.6	0
ENSG00000144736	SHQ1	8	-3.2	9.7	7	3.4	2.58	-3.3	11	0.23	-6.8	-1.3	0
ENSG00000115306	SPTBN1	9	3.7	8.79	9	3.7	2.57	3.7	11	0.23	2.4	6.6	0
ENSG00000100722	ZC3H14	10	-4.1	7.4	10	-2.2	6.58	-3.6	11	0.23	-6.9	-1.5	0
ENSG00000066651	TRMT11	8	-0.7	1.98	9	-1.8	11.4	-1.6	11	0.23	-3.1	-0.6	0
ENSG00000065427	KARS	8	-2.8	4.88	7	-3.5	7	-3.2	11	0.23	-6.4	-0.8	0
ENSG00000139131	YARS2	10	-2.9	13.6	8	3.9	3.28	-2.8	11	0.23	-5.9	-1.2	0
ENSG00000125352	RNF113A	9	4.6	4.14	10	-3.9	12.1	-3.7	10.9	0.234	-8	3.1	0
ENSG00000155636	RBM45	10	-2.8	9.81	10	-3.2	1.46	-3	10.9	0.234	-5.8	-1.5	0
ENSG00000189007	ADAT2	10	2.7	4.59	10	-4.5	14.3	-4.5	10.9	0.234	-9	3	0
ENSG00000204469	PRRC2A	10	-3.9	11.9	10	-1.2	2.62	-3.3	10.9	0.234	-6.6	-1.3	0
ENSG00000135114	OASL	10	-2.6	7.68	9	-2.5	3.64	-2.6	10.9	0.234	-4.9	-1	0
ENSG00000126524	SBDS	10	-1.5	6.7	9	-3.7	7.15	-1.8	10.9	0.234	-6.9	-0.3	0
ENSG00000197459	HIST1H2BH	9	3.7	7.8	9	4.2	3.48	4	10.8	0.238	1.1	6.8	0
ENSG00000099817	POLR2E	5	3	7.06	6	3.3	4.18	3.1	10.8	0.238	1.7	6.6	0
ENSG00000180098	TRNAU1AP	10	2.5	11.7	10	-3.1	1.68	2.3	10.8	0.238	0.9	4.2	0
ENSG00000103707	MTFMT	9	2.5	4.11	8	2.5	7.03	2.5	10.8	0.238	1.1	5.2	0
ENSG00000110713	NUP98	10	-2.2	4.35	10	-2.9	7.32	-2.5	10.8	0.238	-5.2	-1.2	0
ENSG00000152147	GEMIN6	8	1.3	8.61	9	3.3	4.04	1.3	10.8	0.238	0.5	9.1	0
ENSG00000159111	MRPL10	10	-2.2	12.3	8	3.1	1.87	-2.1	10.7	0.242	-5	3.8	0
ENSG00000163946	FAM208A	10	0.7	3.72	10	4.4	9.14	4.9	10.7	0.242	0.7	8.1	0
ENSG00000141526	SLC16A3	9	2.1	3.06	10	1.6	8.23	1.6	10.7	0.242	0.6	3.2	0
ENSG00000182611	HIST1H2AJ	6	-0.4	0.605	7	-4.7	12.7	-4.6	10.7	0.242	-9.6	-2.1	0
ENSG00000125482	TTF1	10	4.7	4.06	10	3	8.29	3.5	10.7	0.242	1.9	7.6	0
ENSG00000088305	DNMT3B	10	6.4	5.44	10	1.6	12.6	1.4	10.7	0.242	0.5	8.2	0
ENSG00000168275	COA6	10	-0.9	1.23	10	-2.5	12.2	-2.3	10.7	0.242	-4.6	-0.9	0
ENSG00000085872	CHERP	7	-1.5	6.87	8	3.2	13.3	3.2	10.7	0.242	-2.9	7	0
ENSG00000158042	MRPL17	10	-4.7	10.1	9	-1.7	4.91	-4.6	10.7	0.242	-9	-2.3	0
ENSG00000183617	MRPL54	7	-2.6	8.53	7	3.7	3.54	-2.4	10.6	0.246	-6	-0.1	0
ENSG00000213246	SUPT4H1	8	3.5	1.35	9	5.1	10.3	4.7	10.6	0.246	2.1	8.8	0
ENSG00000013441	CLK1	10	3.4	13	10	-4.5	6.37	2.6	10.6	0.246	0.5	7.7	0
ENSG00000149531	FRG1B	9	4	12.2	8	1.3	0.503	3.5	10.6	0.246	2.1	7.6	0
ENSG00000110619	CARS	8	-3.2	7.22	8	-2.1	4.29	-2.3	10.5	0.251	-7	7.2	0
ENSG00000067225	PKM	6	-2.5	7.69	5	-3.8	4.37	-3.4	10.5	0.251	-6.9	-1.4	0
ENSG00000134186	PRPF38B	6	4.3	8.24	6	-2.9	4.82	3.8	10.5	0.251	-3	8	0
ENSG00000125450	NUP85	10	-1.3	3.72	10	2.5	7.87	2.5	10.5	0.251	1	5.5	0
ENSG00000197345	MRPL21	8	-5	13.4	8	4.1	3.95	-5	10.5	0.251	-10	4	0
ENSG00000169297	NR0B1	10	-2.7	4.83	10	-2.6	6.05	-2.6	10.5	0.251	-4.5	-0.7	0
ENSG00000164944	KIAA1429	9	-3.3	1.26	9	3.1	12.6	3	10.5	0.251	1	5.8	0
ENSG00000124831	LRRFIP1	9	1.4	2.45	10	2.7	10.3	2.5	10.5	0.251	0.8	4.5	0
ENSG00000113643	RARS	6	3.6	5.22	8	3.1	5.66	3.3	10.4	0.255	1.6	6.6	0
ENSG00000100101	NOL12	10	-3.4	7.8	9	-3.5	2.98	-3.4	10.4	0.255	-6	-1.1	0
ENSG00000204590	GNL1	9	2.1	4.33	9	5.2	8.7	2.8	10.4	0.255	1	8	0
ENSG00000123154	WDR83	9	-2.8	7.48	10	2.7	9.26	-3	10.4	0.255	-7	3	0
ENSG00000247626	MARS2	7	-1.9	10.2	8	1.5	1.4	-1.7	10.4	0.255	-4.3	-0.6	0
ENSG00000095319	NUP188	10	-5	11.6	10	-1	3.08	-1.3	10.4	0.255	-8.5	-0.4	0
ENSG00000198830	HMGN2	10	3.7	4.87	10	-1.7	8.06	-1.8	10.4	0.255	-4.1	-0.5	0
ENSG00000196787	HIST1H2AG	10	5.5	3.88	9	2.3	9.11	2.4	10.4	0.255	0.8	7.2	0
ENSG00000167272	POP5	8	-4.1	8.61	8	-2	4.42	-3.6	10.3	0.26	-7.7	-1.4	0
ENSG00000131504	DIAPH1	10	2.1	7.55	10	6.1	8.78	5.6	10.3	0.26	0.9	10	0
ENSG00000181163	NPM1	5	5.1	9.21	5	1.8	4.23	5	10.3	0.26	3	9.8	0
ENSG00000105618	PRPF31	5	3.1	3.74	6	4.1	7.4	3.6	10.3	0.26	1.9	7.5	0
ENSG00000148840	PPRC1	9	3.5	6.14	9	4.6	5.16	4	10.3	0.26	1.8	7.7	0
ENSG00000100883	SRP54	10	-2	4.88	8	4.9	11.7	4.6	10.2	0.264	-3.7	10	0
ENSG00000156697	UTP14A	8	-1.2	4.54	9	-4	8.48	-1.5	10.2	0.264	-6.3	-0.3	0
ENSG00000155561	NUP205	10	-2	10.5	10	-2.5	0.0262	-2.2	10.2	0.264	-4	-0.7	0
ENSG00000143742	SRP9	8	3.5	4.8	8	3.6	5.77	3.5	10.2	0.264	1.2	6.2	0
ENSG00000140105	WARS	8	3.5	10.3	8	-2	7.01	-2.1	10.2	0.264	-5	5	0
ENSG00000140319	SRP14	9	-2.2	9.66	9	3.1	8.95	-2.4	10.2	0.264	-6	4.6	0
ENSG00000056586	RC3H2	10	-2	8.59	10	-0.9	3.48	-1.4	10.2	0.264	-3.2	-0.5	0
ENSG00000005436	GCFC2	6	6.4	10.9	7	-3.5	2.77	6.3	10.2	0.264	-3.3	13	0
ENSG00000170946	DNAJC24	10	1.4	5.26	10	2	5.68	1.9	10.2	0.264	0.7	3.4	0
ENSG00000105379	ETFB	9	-2.7	1.46	9	-4.5	10.3	-4.4	10.2	0.264	-9	-1	0
ENSG00000172757	CFL1	10	-4.5	7	10	-3.2	4.63	-4.1	10.2	0.264	-8.5	-2.3	0
ENSG00000137040	RANBP6	9	-3.6	6.09	9	-3.2	4.53	-3.3	10.1	0.268	-5.9	-0.7	0
ENSG00000136527	TRA2B	10	1.3	5.61	10	2	5.64	1.4	10.1	0.268	0.2	7.6	0
ENSG00000138399	FASTKD1	10	-1.5	5.72	10	-1.5	4.77	-1.5	10.1	0.268	-3	-0.5	0
ENSG00000100412	ACO2	10	-1.6	7.83	10	-3.2	4.63	-2.2	10.1	0.268	-4.7	-0.8	0
ENSG00000183496	MEX3B	9	6.8	10.4	9	2.2	3.37	1.8	10.1	0.268	0.9	11.7	0
ENSG00000015479	MATR3	10	7.3	13.7	10	-2.6	5.59	7.3	10.1	0.268	0.5	14	0
ENSG00000140829	DHX38	9	2.1	6.37	10	-3.8	5.41	2.1	10	0.273	-5	5	0
ENSG00000060339	CCAR1	10	4.2	2.19	10	2.6	9.49	3	10	0.273	0.8	6	0
ENSG00000121486	TRMT1L	9	4.8	1.06	9	-4.6	13.2	-4.6	10	0.273	-9.6	-2	0
ENSG00000196664	TLR7	10	-0.8	2.22	10	-4.6	12.3	-4.4	9.95	0.276	-8.6	-0.8	0
ENSG00000120533	ENY2	10	-1.7	4.45	10	3.1	9.42	3.4	9.94	0.276	1.4	6.4	0
ENSG00000108518	PFN1	7	-2.2	2.79	8	-1.9	7.54	-2	9.92	0.278	-4	-0.6	0
ENSG00000221983	UBA52	6	3.1	1.45	7	3.2	8.76	3.1	9.9	0.279	1.6	6.4	0
ENSG00000101347	SAMHD1	10	1.6	7.07	10	3	3.83	1.6	9.89	0.279	0.5	4.3	0
ENSG00000123908	AGO2	9	1	2.77	9	2.4	8.61	1.7	9.87	0.28	0.5	4.1	0
ENSG00000067704	IARS2	8	-2.1	0.68	9	-4.9	11.3	-4.8	9.87	0.28	-9	-1.7	0
ENSG00000082212	ME2	10	-5.3	11.4	10	-2.6	0.0667	-5.2	9.86	0.281	-11	-2.1	0
ENSG00000165733	BMS1	10	1.6	4.6	9	4.1	9.37	3	9.83	0.283	0.9	7.8	0
ENSG00000120662	MTRF1	10	-1.5	6.75	9	-2.7	5.71	-2.3	9.83	0.283	-4.3	-0.8	0
ENSG00000137154	RPS6	8	4.6	9.79	6	2.6	1.61	4.3	9.82	0.283	2.1	8	0
ENSG00000113013	HSPA9	6	-3.5	11	4	3.4	4.66	-3.4	9.82	0.283	-7	4.5	0
ENSG00000171566	PLRG1	10	3.7	7.76	10	5.4	3.82	4.8	9.82	0.283	2.5	9.5	0
ENSG00000044574	HSPA5	2	-4.2	6.87	4	-3.6	3.52	-4	9.81	0.284	-8	-2.9	0
ENSG00000080824	HSP90AA1	9	-1.8	4.9	9	-2.5	5.68	-2.3	9.81	0.284	-4.6	-0.7	0
ENSG00000089127	OAS1	9	4.5	3.47	10	1.5	8.69	1.3	9.79	0.285	0.4	5.2	0
ENSG00000150316	CWC15	9	-3.4	2.36	9	-4	8.05	-3.8	9.77	0.286	-8	-1.4	0
ENSG00000120256	LRP11	1	-4	6.53	1	-2.3	4.14	-3.9	9.77	0.286	-8	-2.5	0
ENSG00000158526	TSR2	7	3.6	8.56	7	1.7	3.34	3.4	9.74	0.287	1.4	6.8	0
ENSG00000187556	NANOS3	9	4.1	7.79	9	4	2.27	4	9.72	0.288	2.4	8	0
ENSG00000131773	KHDRBS3	10	-5.1	9.9	10	-2.4	2.95	-4.9	9.71	0.289	-8.8	-0.4	0
ENSG00000099901	RANBP1	10	-2.1	8.61	10	-1.5	1.72	-1.9	9.68	0.29	-4.3	-0.6	0
ENSG00000188613	NANOS1	9	-3.1	7.55	9	6.2	7.82	-3.3	9.68	0.29	-7	10.1	0
ENSG00000077348	EXOSC5	9	5.9	6.91	9	5.1	3.47	5.6	9.67	0.291	1.6	12	0
ENSG00000114127	XRN1	10	-5.4	13.1	10	-0.1	0.00626	-5.3	9.67	0.291	-11	-1	0
ENSG00000115761	NOL10	9	-3.1	7.11	7	-1.6	4.87	-2.9	9.66	0.291	-6	1.6	0
ENSG00000040341	STAU2	10	-0.8	0.939	10	-4.6	12.4	-4.5	9.64	0.292	-10	-1.4	0
ENSG00000108592	FTSJ3	5	-4.6	3.82	8	2.5	10.9	2.5	9.63	0.293	0.9	7.7	0
ENSG00000196363	WDR5	10	5.1	8.58	9	-2.3	6.8	-2.6	9.63	0.293	-7	6.3	0
ENSG00000029993	HMGB3	9	3.1	5.63	10	3.2	4.35	3.1	9.61	0.294	1.2	5.9	0
ENSG00000122068	FYTTD1	10	-1.8	6.63	10	-1	4.5	-1.4	9.59	0.295	-3.2	-0.4	0
ENSG00000197223	C1D	10	6.3	7.04	10	-3.2	6.48	-3.4	9.58	0.295	-8	7.2	0
ENSG00000185272	RBM11	10	-1.5	10.2	10	3.5	4.9	-1.5	9.58	0.295	-4	4.6	0
ENSG00000143748	NVL	8	-2.8	4.96	8	-1.4	5.73	-1.5	9.54	0.298	-4.8	-0.4	0
ENSG00000132953	XPO4	10	-1.2	4.92	10	-3.7	6.75	-1.8	9.48	0.301	-5.1	-0.5	0
ENSG00000107625	DDX50	9	-1.4	7.68	10	-1.4	2.09	-1.4	9.46	0.303	-2.8	-0.5	0
ENSG00000151846	PABPC3	9	1.3	1.07	9	2.6	9.02	2.5	9.44	0.304	0.7	4.9	0
ENSG00000100632	ERH	8	1.7	2.55	9	-1.9	7.83	-2	9.44	0.304	-4.5	-0.7	0
ENSG00000102699	PARP4	9	4.5	4.52	9	1.6	6.85	1.5	9.43	0.305	0.5	6	0
ENSG00000100138	NHP2L1	5	3.6	7.59	4	-3	6.59	-3.2	9.39	0.306	-7	5	0
ENSG00000169251	NMD3	9	5.2	12.7	10	-2.1	1.28	5.1	9.39	0.306	2.1	9.5	0
ENSG00000075856	SART3	10	5.4	7.6	10	4.7	2.47	5.3	9.38	0.307	4.1	9.3	0
ENSG00000106462	EZH2	10	5.8	7.02	10	2.2	8.1	5.6	9.36	0.308	0.7	9	0
ENSG00000134283	PPHLN1	10	2.2	5.47	10	2.5	4.31	2.3	9.36	0.308	0.8	4.7	0
ENSG00000242485	MRPL20	10	-1.9	3.09	9	-3.7	8.14	-2.3	9.35	0.308	-6.5	-1	0
ENSG00000213782	DDX47	6	3.5	5.77	4	4.8	5.01	4.5	9.35	0.308	2.5	8.8	0
ENSG00000128016	ZFP36	9	-1.7	7.93	9	-2.1	1.9	-1.8	9.34	0.309	-3.4	-0.5	0
ENSG00000172809	RPL38	3	3	5.52	3	1.5	5.51	2	9.33	0.31	1	5.5	0
ENSG00000140598	EFTUD1	9	-3.3	1.18	10	-1.9	10	-2	9.33	0.31	-6	-0.7	0
ENSG00000126777	KTN1	10	5.1	2.31	10	4.4	7.6	4.6	9.3	0.311	2.4	8.9	0
ENSG00000142634	EFHD2	7	1.4	4.03	7	1.5	5.67	1.5	9.3	0.311	0.5	3.1	0
ENSG00000156414	TDRD9	10	1.7	4.06	10	-4.7	8.31	-4.4	9.29	0.311	-8.4	-0.5	0
ENSG00000267645	POLR2J2	7	3.2	6.88	8	3	2.78	3.1	9.28	0.312	1.2	6.7	0
ENSG00000149016	TUT1	2	-1.7	1.99	2	-2.8	8.09	-2.7	9.26	0.313	-6	-1.5	0
ENSG00000143303	RRNAD1	10	1.4	2.02	10	4.3	10.8	4.1	9.26	0.313	1.7	8.3	0
ENSG00000115541	HSPE1	7	-1.5	6.9	10	4.1	4.89	-1.5	9.26	0.313	-6	4.4	0
ENSG00000133773	CCDC59	9	3.7	3.44	8	4.8	6.8	4.3	9.25	0.314	1.1	8.2	0
ENSG00000138160	KIF11	5	-2.7	2.88	7	3.3	7.74	3.2	9.25	0.314	-2.5	7	0
ENSG00000172922	RNASEH2C	10	2	1.8	10	-2.6	12	-2.5	9.23	0.315	-5.4	-1.1	0
ENSG00000095139	ARCN1	10	-4.3	1.57	9	-4.8	8.16	-4.5	9.23	0.315	-9.9	-2.2	0
ENSG00000124374	PAIP2B	10	0.1	0.000368	10	5.8	12.6	5.7	9.21	0.316	3.3	11.2	0
ENSG00000135698	MPHOSPH6	10	6.8	3.47	10	3.2	9.72	6.5	9.21	0.316	1.1	11.3	0
ENSG00000108825	PTGES3L-AARSD1	1	1.4	1.14	1	6	9.25	5.9	9.18	0.318	4.6	12	0
ENSG00000117395	EBNA1BP2	9	1.4	3.69	9	4.6	7.81	1.6	9.16	0.319	0.6	6.7	0
ENSG00000129538	RNASE1	10	3.2	5.03	10	5	6.06	4.5	9.15	0.319	2.1	8.6	0
ENSG00000143436	MRPL9	7	-4.6	12.2	7	0.2	0.0894	-4.6	9.13	0.32	-8.8	-3.3	0
ENSG00000168961	LGALS9	8	1	0.824	9	-3.8	11.9	-3.8	9.13	0.32	-7.7	-1.4	0
ENSG00000145425	RPS3A	3	4.3	5.5	2	-2.3	8.52	-2.2	9.12	0.321	-5	5.3	0
ENSG00000109111	SUPT6H	8	1.7	2.41	8	2.5	7.17	2.3	9.11	0.322	0.7	4.5	0
ENSG00000204392	LSM2	6	4	3.18	7	-3.8	7.63	3.3	9.09	0.323	-4.3	8	0
ENSG00000005007	UPF1	9	2.4	3.61	8	-2.4	7.04	-2.7	9.05	0.325	-6.2	-0.5	0
ENSG00000060688	SNRNP40	8	2.4	5.84	8	3.1	3.62	2.8	9.04	0.326	-2.4	6	0
ENSG00000064703	DDX20	8	2.2	6.75	8	2.9	2.68	2.9	9.03	0.327	1.1	5.5	0
ENSG00000067596	DHX8	9	4.8	11	9	-2.9	2.91	4	9.02	0.327	1.6	9.5	0
ENSG00000179300	ZCCHC5	10	-3.5	9.33	10	2.5	4.29	-3.3	9.02	0.327	-7	2.5	0
ENSG00000127054	CPSF3L	7	4.2	7.88	4	1.4	3.6	3.8	9.01	0.328	-2	8	0
ENSG00000100664	EIF5	7	3.4	2.2	5	3.1	7.13	3.2	8.97	0.33	1.3	6.6	0
ENSG00000169057	MECP2	9	1.6	2.68	10	2.3	7.08	2.1	8.92	0.333	0.8	4.2	0
ENSG00000174606	ANGEL2	9	-2.8	2.3	9	-3.4	7.23	-3.2	8.91	0.334	-6.2	-0.9	0
ENSG00000090470	PDCD7	10	5.7	10.5	10	-1.6	7.55	5.6	8.9	0.334	-1.9	11	0
ENSG00000113300	CNOT6	10	5.3	2.66	10	-3	7.69	-2.9	8.88	0.335	-5.7	-0.8	0
ENSG00000135372	NAT10	7	2.5	6.24	9	-3.1	11.7	-3.1	8.88	0.335	-7	2.8	0
ENSG00000204352	C9ORF129	10	2.1	5.55	10	5.6	8.16	5.1	8.87	0.336	1	9.2	0
ENSG00000108298	RPL19	10	5.6	4.75	10	5.5	4.49	5.6	8.87	0.336	4	10.6	0
ENSG00000136628	EPRS	10	3	5.9	10	3.8	3.72	3.2	8.84	0.338	1.2	7.2	0
ENSG00000187051	RPS19BP1	8	3.1	2.96	10	2.4	6.37	2.5	8.83	0.338	1	5.4	0
ENSG00000142252	GEMIN7	8	3.3	8.18	7	1.6	3.12	2.9	8.82	0.339	0.9	5.8	0
ENSG00000239306	RBM14	4	3.9	8.34	4	2	2.03	3.7	8.81	0.339	1.4	8	0
ENSG00000110321	EIF4G2	10	-1.2	2.98	9	-4.3	10.1	-4.1	8.81	0.339	-7.5	-0.4	0
ENSG00000135763	URB2	6	1.9	3.36	8	4.5	7.92	4.1	8.8	0.34	1.4	8	0
ENSG00000029363	BCLAF1	8	4.9	12	9	-2.5	2.26	4.9	8.77	0.341	3.3	9.9	0
ENSG00000142937	RPS8	4	2.1	1.77	6	2.5	7.44	2.3	8.77	0.341	0.9	5.6	0
ENSG00000132341	RAN	6	-1.2	0.121	7	2.8	11.2	2.8	8.76	0.342	1.3	7	0
ENSG00000174748	RPL15	2	3.2	3.96	3	3.2	5.15	3.2	8.76	0.342	-3.3	6	0
ENSG00000075151	EIF4G3	9	2.3	10.9	9	0.3	0.224	1.9	8.74	0.343	0.6	5.2	0
ENSG00000137574	TGS1	10	-1.6	4.18	10	-2.8	6.86	-2	8.73	0.343	-4.7	-0.6	0
ENSG00000147140	NONO	8	5.5	5.46	10	4.4	4.31	5.1	8.72	0.344	3.4	10.7	0
ENSG00000241945	PWP2	7	-2.1	4.83	7	-3.1	5.14	-2.7	8.72	0.344	-7	1.6	0
ENSG00000136231	IGF2BP3	9	3.8	9.03	9	2.8	0.613	3.7	8.72	0.344	2	7.4	0
ENSG00000212643	ZRSR1	10	-0.3	0.391	10	-2.5	11.1	-1.8	8.72	0.344	-4.6	-0.5	0
ENSG00000134453	RBM17	9	6.2	5.18	9	3.8	5.73	5.9	8.71	0.344	2.6	10.8	0
ENSG00000145354	CISD2	10	-5.1	6.11	10	-4	3.62	-4.8	8.7	0.345	-10	-3.1	0
ENSG00000149262	INTS4	10	4.4	11.3	10	-2.2	1.1	4.4	8.67	0.347	-2.9	9	0
ENSG00000068394	GPKOW	7	-0.9	1.52	8	-3.2	10	-3.1	8.66	0.347	-7	4.7	0
ENSG00000179134	SAMD4B	9	-3	3.99	10	-2.7	5.09	-2.8	8.66	0.347	-5	-0.7	0
ENSG00000107951	MTPAP	9	-0.7	1.01	9	-1.6	8.85	-1.4	8.65	0.348	-3	-0.4	0
ENSG00000122026	RPL21	2	3.5	4.43	2	2.9	4.77	3.4	8.62	0.35	2.1	7	0
ENSG00000070785	EIF2B3	7	-1.9	7.41	7	-3.5	3.29	-3	8.62	0.35	-5.7	-0.6	0
ENSG00000141076	CIRH1A	7	3.3	9.84	7	-1.8	3.14	3.2	8.61	0.35	-3.1	7	0
ENSG00000108559	NUP88	10	-3.3	2.77	10	-3	6.25	-3.1	8.61	0.35	-6.2	-1.1	0
ENSG00000149100	EIF3M	7	-2.4	5.92	8	-2.8	3.12	-2.6	8.59	0.352	-5.2	-0.7	0
ENSG00000115946	PNO1	9	4.6	9.85	8	-1.3	7.97	-1.3	8.57	0.353	-3	7.8	0
ENSG00000196365	LONP1	7	-3.1	4.69	5	-1.8	5.31	-2.1	8.56	0.353	-5.8	-0.7	0
ENSG00000182117	NOP10	9	5.1	4.7	8	-3.1	6.18	-2.2	8.53	0.355	-6.1	-0.4	0
ENSG00000147669	POLR2K	4	-1.5	3.94	5	-2.4	5.6	-2	8.53	0.355	-4.4	-0.6	0
ENSG00000204316	MRPL38	9	-4	10.7	8	1.8	1.04	-3.8	8.52	0.355	-8.8	-1	0
ENSG00000182944	EWSR1	8	5.3	2.36	8	1.9	7.87	2	8.5	0.356	0.3	6.8	0
ENSG00000091542	ALKBH5	8	-1.2	2.4	8	-1.2	6.41	-1.2	8.49	0.357	-2.8	-0.4	0
ENSG00000076928	ARHGEF1	10	5.5	11.2	10	-1.3	1.02	5.4	8.49	0.357	3.5	10.7	0
ENSG00000115268	RPS15	8	-4.2	8.72	9	-1.7	2.43	-2.4	8.48	0.358	-7.4	-0.5	0
ENSG00000129347	KRI1	8	3.7	5.91	6	-2.7	5.94	-3.2	8.47	0.358	-7	3.9	0
ENSG00000105058	FAM32A	10	-3.6	0.944	10	3.3	11.3	3.2	8.45	0.359	1.3	7.2	0
ENSG00000089737	DDX24	10	0	0	10	2.4	9	2.5	8.43	0.36	0.7	5	0
ENSG00000174444	RPL4	4	2.3	8.42	4	1	0.594	1.6	8.42	0.361	0.8	4.6	0
ENSG00000112159	MDN1	6	4.8	6	6	2.7	4.51	4.5	8.41	0.361	1.7	9.3	0
ENSG00000163882	POLR2H	9	3.5	10.9	6	-3.3	5.88	3.5	8.35	0.365	-3.3	7	0
ENSG00000158417	EIF5B	9	0.4	0.487	10	3.7	10.3	4.6	8.33	0.367	2.3	9.9	0
ENSG00000183684	ALYREF	6	-3.5	6.27	8	2.7	10.5	2.7	8.33	0.367	-4.7	6	0
ENSG00000162971	TYW5	10	-1.7	6.41	10	-2.8	3.13	-2.3	8.33	0.367	-4.2	-0.4	0
ENSG00000170889	RPS9	3	-2.5	5.65	3	-2.7	3.05	-2.6	8.32	0.367	-6	1.1	0
ENSG00000254726	MEX3A	9	2.4	5.74	10	-2.1	3.04	2.8	8.25	0.371	0.4	6.1	0
ENSG00000080802	CNOT4	10	1.4	3.13	10	2.3	5.68	1.6	8.23	0.372	0.3	4	0
ENSG00000136450	SRSF1	5	0.1	0.00931	8	2.7	10.2	2.6	8.23	0.372	0.6	5.7	0
ENSG00000203814	HIST2H2BF	10	2.7	0.393	10	-4.9	11	-4.9	8.21	0.374	-9.6	-2.3	0
ENSG00000166963	MAP1A	10	1.6	3.94	10	-2.3	9.03	-2.2	8.21	0.374	-5	0.9	0
ENSG00000060138	YBX3	8	-0.2	0.127	9	3.4	10.4	3.3	8.21	0.374	1.6	6.9	0
ENSG00000038358	EDC4	9	-2.2	3.13	9	-1.8	5.45	-1.8	8.17	0.377	-4.8	-0.5	0
ENSG00000079313	REXO1	7	-1.5	2.7	8	-2.5	6.39	-2.3	8.17	0.377	-6	1.3	0
ENSG00000162437	RAVER2	10	2.4	3.81	10	2.8	4.84	2.6	8.16	0.377	1.1	5.7	0
ENSG00000163694	RBM47	10	2.1	6.46	10	1.2	3.01	1.7	8.11	0.38	0.5	3.4	0
ENSG00000145331	TRMT10A	10	6.8	5.63	10	1.4	3.66	1.5	8.1	0.381	0.1	10.4	0
ENSG00000160679	CHTOP	10	5.4	2.02	10	2.9	7.36	2	8.1	0.381	0.5	7.4	0
ENSG00000089280	FUS	10	0.8	2.64	10	1.2	6.06	1	8.09	0.382	0.2	2.3	0
ENSG00000125691	RPL23	6	3	6.69	3	2.1	2.23	2.9	8.08	0.382	1.4	6	0
ENSG00000170892	TSEN34	8	3.1	1.69	9	4	7.04	3.5	8.08	0.382	-3.6	8	0
ENSG00000211460	TSN	10	-2.5	2.33	10	-1.1	6.47	-1.1	8.07	0.383	-5.1	-0.4	0
ENSG00000116898	MRPS15	9	-2	4.29	9	-5.2	7.67	-5	8.07	0.383	-9.8	-1.3	0
ENSG00000116251	RPL22	9	3.2	4.67	8	3.2	3.72	3.2	8.04	0.385	0.6	6.9	0
ENSG00000152518	ZFP36L2	9	5.7	6.6	9	3.6	3.18	5.5	8.04	0.385	3.1	10.8	0
ENSG00000100227	POLDIP3	9	-1.3	6.09	9	-0.9	2.26	-1.3	8.02	0.386	-2.9	-0.3	0
ENSG00000047315	POLR2B	4	-1.7	2.48	4	-2.1	5.97	-1.9	8.01	0.387	-4.6	-0.7	0
ENSG00000134748	PRPF38A	4	3.8	9.74	3	-2.9	3.98	3.8	8.01	0.387	0.4	8	0
ENSG00000114767	RRP9	6	2.9	1.93	7	2.8	6.39	2.8	8.01	0.387	-1.8	6	0
ENSG00000139797	RNF113B	10	2.3	3.96	10	3.7	5.09	3.1	8.01	0.387	0.9	6.2	0
ENSG00000123136	DDX39A	10	-2.2	6.54	10	-2.2	1.77	-2.2	8.01	0.387	-4.1	-0.5	0
ENSG00000106344	RBM28	9	-3.1	5.15	9	-2.2	3.68	-2.5	7.99	0.388	-6	-0.7	0
ENSG00000178252	WDR6	10	2.8	3.58	10	2.1	5.28	2.6	7.99	0.388	0.8	5.2	0
ENSG00000124608	AARS2	9	4.9	4.94	8	3	4.66	3.9	7.96	0.39	-3	10	0
ENSG00000099821	POLRMT	6	-2.2	3.09	7	-2.7	5.41	-2.5	7.95	0.39	-6	3.4	0
ENSG00000225921	NOL7	10	-3.3	9.63	9	-0.8	1.75	-2.9	7.94	0.391	-6	-0.7	0
ENSG00000061794	MRPS35	7	-1.7	1.14	7	2.9	7.28	2.9	7.93	0.392	0.7	6.4	0
ENSG00000139726	DENR	9	-2.2	10.3	10	0.5	0.572	-2	7.91	0.393	-4.4	-0.6	0
ENSG00000155363	MOV10	9	2.8	0.656	9	1.4	8.06	1.4	7.9	0.393	0.4	3.7	0
ENSG00000116001	TIA1	10	1.4	2.61	10	1.3	5.63	1.3	7.9	0.393	0.2	5.8	0
ENSG00000175766	EIF4E1B	10	3.1	5.19	10	2	4.18	2.4	7.9	0.393	-0.1	6	0
ENSG00000139910	NOVA1	10	-3.7	0.504	10	-4.3	7.9	-4.2	7.89	0.394	-9	-1.4	0
ENSG00000161960	EIF4A1	9	-2.3	2.31	8	-2.8	6.1	-2.6	7.87	0.395	-5.8	-0.8	0
ENSG00000197958	RPL12	3	4	9.32	2	0	0	4	7.87	0.395	2.2	8	0
ENSG00000132507	EIF5A	9	-3.4	3.67	10	-1.7	5.82	-1.7	7.84	0.397	-6.8	2.7	0
ENSG00000242875	RBMY1B	9	2	4.09	9	2.4	4.24	2.2	7.83	0.398	0.7	4.3	0
ENSG00000005075	POLR2J	9	-1.7	4.77	8	-1	4.17	-1.1	7.83	0.398	-3.1	-0.2	0
ENSG00000138035	PNPT1	9	-1.9	2.56	9	-4.1	7.76	-3.9	7.82	0.398	-9	1.3	0
ENSG00000137834	SMAD6	10	5.2	3.75	9	2.9	5.53	2.6	7.81	0.399	0.5	7.9	0
ENSG00000126254	RBM42	9	2.2	10.6	9	-0.4	0.335	2.2	7.78	0.401	0.7	4.7	0
ENSG00000152404	CWF19L2	10	6.8	8.14	10	-1.3	2.63	1.5	7.76	0.402	0.2	12.1	0
ENSG00000141543	EIF4A3	7	4	8.14	6	-3	4.84	3.2	7.75	0.402	-5	8	0
ENSG00000082258	CCNT2	8	-3	7.41	8	-1.1	3.49	-2.6	7.73	0.403	-5.2	-0.6	0
ENSG00000163950	SLBP	9	5.1	0.21	9	4	8.21	4.4	7.73	0.403	0.6	8.3	0
ENSG00000124784	RIOK1	10	-2.2	9.18	10	2.5	3.1	-2.1	7.71	0.405	-5	0.5	0
ENSG00000161547	SRSF2	9	2.8	4.64	7	1.9	3.88	2.5	7.71	0.405	0.1	5	0
ENSG00000090060	PAPOLA	10	6.2	10.5	10	0.9	2.49	1.3	7.71	0.405	0.2	10.3	0
ENSG00000160075	SSU72	7	3.8	8.42	6	-0.9	0.937	3.2	7.7	0.405	1.2	7.4	0
ENSG00000164609	SLU7	9	-3.1	7.05	9	2.4	5.74	-2.9	7.68	0.406	-6	7.3	0
ENSG00000108953	YWHAE	10	3.7	4	10	-1.3	6.09	-1.3	7.67	0.407	-4.5	4.4	0
ENSG00000182134	TDRKH	10	2.7	10.2	10	-3.8	1.67	2.6	7.63	0.41	0.4	5	0
ENSG00000168807	SNTB2	10	2.1	7.2	9	0.7	1.31	2	7.61	0.411	0.4	4.6	0
ENSG00000117614	SYF2	10	-4.8	4.5	10	-2.6	6.24	-4.3	7.6	0.412	-8.6	-0.3	0
ENSG00000254772	EEF1G	9	-3.3	9.05	9	-1	1.29	-3.1	7.58	0.413	-6.4	-1.1	0
ENSG00000138646	HERC5	10	0.9	0.791	10	3.7	9.97	3.6	7.58	0.413	1.1	7.5	0
ENSG00000188425	NANOS2	9	-1.3	3.41	10	-2.8	6.51	-2.6	7.55	0.414	-5	-0.4	0
ENSG00000124571	XPO5	9	1.7	5.82	10	1.3	2.25	1.6	7.53	0.416	0.4	3.3	0
ENSG00000047410	TPR	10	-4.4	8.25	10	-2.3	1.37	-4.2	7.52	0.417	-7.8	-0.7	0
ENSG00000130749	ZC3H4	8	2.3	5.81	9	3.7	3.02	3	7.48	0.42	0.9	6.7	0
ENSG00000175581	MRPL48	9	-1.1	1.55	9	-3.3	8.35	-3.2	7.48	0.42	-7	3.5	0
ENSG00000168002	POLR2G	7	3.1	6.51	6	-3.2	8.01	2.9	7.47	0.42	-5	6	0
ENSG00000165280	VCP	6	-2.1	4.37	5	-3.9	5.33	-3.7	7.47	0.42	-8	-0.5	0
ENSG00000106355	LSM5	6	2.7	1.23	6	1.9	6.93	2.2	7.47	0.42	0.9	4.8	0
ENSG00000136824	SMC2	6	-2.5	3.29	7	3	8.57	3	7.46	0.421	-2.4	6	0
ENSG00000149806	FAU	2	-2.6	5.59	3	-2	2.38	-2.4	7.44	0.422	-5	-0.9	0
ENSG00000164167	LSM6	7	2	5.33	7	-3.8	9.17	-3.6	7.44	0.422	-8	2.7	0
ENSG00000113272	THG1L	9	4.2	7.3	9	-2.1	3.51	3.3	7.41	0.424	1	9	0
ENSG00000117419	ERI3	10	1.6	3.16	10	3.6	7.25	2.3	7.39	0.425	0.7	6.3	0
ENSG00000100890	KIAA0391	5	4.9	7.82	5	2.4	1.15	4.9	7.39	0.425	-1.2	10	0
ENSG00000269547	CTC-360G5.8	7	-1.7	2.68	7	-4	7.23	-3.7	7.38	0.426	-6.9	-0.6	0
ENSG00000137054	POLR1E	9	3.1	4.67	9	5	4.64	4.5	7.37	0.426	-2.3	10	0
ENSG00000174371	EXO1	10	3.5	2.52	10	2.9	5.21	3.3	7.34	0.428	-0.6	7	0
ENSG00000163798	SLC4A1AP	10	4.1	1.86	10	3.6	5.88	3.9	7.33	0.429	0.9	7.6	0
ENSG00000175931	UBE2O	10	-0.9	5.13	10	-2.4	5.92	-1	7.32	0.43	-3.7	-0.3	0
ENSG00000165496	RPL10L	9	5.4	1.44	9	-4.4	10.1	-0.7	7.31	0.431	-8.5	-0.3	0
ENSG00000240344	PPIL3	9	4.2	10	9	0.6	1.13	3.4	7.3	0.431	0.5	7.4	0
ENSG00000143194	MAEL	10	-1.1	1.31	10	-2.3	8.01	-2.1	7.29	0.432	-4.5	-0.6	0
ENSG00000151461	UPF2	9	-2	2.59	9	-2.6	5.49	-2.4	7.25	0.435	-5.4	-0.9	0
ENSG00000163938	GNL3	7	4.4	9.3	6	-3.5	2.3	4.2	7.22	0.437	1.5	9	0
ENSG00000104529	EEF1D	9	2.9	10.2	10	-1.4	1.48	2.7	7.22	0.437	0.5	6.7	0
ENSG00000100320	RBFOX2	10	-4.4	5.62	10	-1.4	4.63	-1.3	7.21	0.438	-6.3	-0.2	0
ENSG00000130713	EXOSC2	5	4.2	5.22	5	-2	5.59	-1.9	7.21	0.438	-4	6.5	0
ENSG00000117597	DIEXF	10	-1.9	7.05	10	-0.7	0.843	-1.6	7.19	0.439	-4	-0.2	0
ENSG00000095485	CWF19L1	10	1.5	4.4	9	1	3.36	1.1	7.19	0.439	0.2	2.7	0
ENSG00000148296	SURF6	8	-2.9	10	9	3	4.1	-2.9	7.16	0.442	-7	4.2	0
ENSG00000163902	RPN1	10	3.2	5.83	10	-2.5	4.6	2.9	7.14	0.444	-2.2	7	0
ENSG00000134308	YWHAQ	10	3.8	4.8	9	4.5	2.94	4.1	7.13	0.445	2.5	8.9	0
ENSG00000182173	TSEN54	6	-2	1.49	6	1.8	6.73	1.7	7.13	0.445	-2.6	4	0
ENSG00000172346	CSDC2	9	-4.6	7.07	9	1.2	1.88	-4.4	7.12	0.445	-9	-1.5	0
ENSG00000183808	RBM12B	10	3.8	9.65	9	-3	1.54	3.6	7.1	0.446	-2.4	8	0
ENSG00000197451	HNRNPAB	10	0.8	1.83	10	1.7	5.92	1.4	7.09	0.447	0.3	3.5	0
ENSG00000186834	HEXIM1	7	2.6	2.85	8	2	4.67	2.1	7.08	0.448	0.6	4.9	0
ENSG00000170144	HNRNPA3	10	-2.2	3.77	10	3	5.99	3.7	7.08	0.448	-2.5	9	0
ENSG00000137449	CPEB2	10	-3.3	9.19	10	3.7	1.65	-3.2	7.06	0.449	-6.8	-0.9	0
ENSG00000068438	FTSJ1	9	3.1	4.9	9	3.5	2.57	3.2	7.03	0.451	1.6	6.9	0
ENSG00000165506	DNAAF2	9	-1.9	6.4	9	-2.5	1.29	-2.1	7.01	0.452	-4.5	-0.4	0
ENSG00000117877	CD3EAP	9	4.6	10	10	0.5	0.886	4.6	6.96	0.456	-2.9	9	0
ENSG00000049883	PTCD2	10	-2.7	7.02	9	3.6	4.59	4.3	6.96	0.456	-3.2	11	0
ENSG00000123200	ZC3H13	10	2.8	9.98	10	-2.9	8.76	2.7	6.96	0.456	-4.5	6	0
ENSG00000143977	SNRPG	5	0	0	8	3.1	9.08	3.1	6.92	0.459	-0.3	6	0
ENSG00000112531	QKI	10	2.5	8.82	10	0.4	0.145	2.2	6.91	0.46	0.3	5.2	0
ENSG00000135482	ZC3H10	10	3.4	0.542	10	4.1	6.83	3.7	6.9	0.461	1.7	8	0
ENSG00000143799	PARP1	10	2.4	7.03	10	0.8	0.254	2.3	6.9	0.461	0.3	5.2	0
ENSG00000082515	MRPL22	10	-3.2	7.86	9	4.9	3.03	-2.3	6.88	0.462	-7	0.1	0
ENSG00000160917	CPSF4	7	-1.9	5.62	8	2.9	6.56	2.8	6.88	0.462	-4.1	6	0
ENSG00000181873	IBA57	10	3.2	1.53	10	-2.2	8.67	-1.5	6.88	0.462	-5.5	0.8	0
ENSG00000185418	TARSL2	10	4.2	9.02	9	-0.5	0.576	1.4	6.85	0.465	0.5	7.5	0
ENSG00000254093	PINX1	9	5.5	6.12	9	1.8	4.16	2.2	6.84	0.465	0.3	8.5	0
ENSG00000161082	CELF5	9	-3.1	5.49	9	3.7	1.9	-2.7	6.82	0.467	-7	2.8	0
ENSG00000011304	PTBP1	10	-3.8	6.54	10	4.3	6.82	3.8	6.81	0.468	-4.5	9	0
ENSG00000121766	ZCCHC17	10	1.3	3.15	10	1.5	4.04	1.4	6.8	0.469	0.3	3.1	0
ENSG00000204531	POU5F1	10	3.9	2.21	10	2.7	5.5	3.1	6.8	0.469	0.6	7	0
ENSG00000229117	RPL41	1	-2.4	4.23	2	-1.3	3.52	-2.2	6.79	0.469	-5	-0.9	0
ENSG00000124201	ZNFX1	10	7.1	8.35	10	0.4	0.185	0.7	6.77	0.471	-2.5	14	0
ENSG00000163002	NUP35	10	4.3	4.04	10	-1.4	7.88	-1.3	6.77	0.471	-3	7.1	0
ENSG00000128739	SNRPN	10	-1.6	3.46	10	-2.1	3.76	-1.7	6.76	0.472	-4.6	3.3	0
ENSG00000105939	ZC3HAV1	10	-2.4	8.87	10	4.5	3.66	-2.1	6.76	0.472	-6	3	0
ENSG00000203812	HIST2H2AA4	10	4	4.99	9	-2.5	7.77	-2.3	6.74	0.473	-6	4.7	0
ENSG00000213047	DENND1B	0	0	0	1	3.2	6.91	3.2	6.73	0.473	1.4	6	0
ENSG00000108829	LRRC59	8	0	0	8	-1.7	9	-1.6	6.73	0.473	-3.6	-0.4	0
ENSG00000164880	INTS1	8	-1.1	1.24	9	-2.9	7.87	-2.7	6.72	0.474	-5.7	-0.6	0
ENSG00000111880	RNGTT	7	-0.6	0.901	7	-4.5	9.06	-4.4	6.72	0.474	-9	-0.5	0
ENSG00000198301	SDAD1	7	5.7	7	7	2	3.11	5.5	6.71	0.475	1.3	11	0
ENSG00000204560	DHX16	8	0.8	1.53	9	-4	7.13	-3.9	6.71	0.475	-8	-0.3	0
ENSG00000214026	MRPL23	9	-3.4	9.65	8	0.7	1.04	-3.3	6.7	0.476	-7	-1	0
ENSG00000145741	BTF3	10	-1	4.29	10	-2.3	3.54	-1.2	6.7	0.476	-3.6	-0.2	0
ENSG00000155275	TRMT44	8	2.2	8.95	8	0.1	0.0557	2	6.7	0.476	0.5	5	0
ENSG00000163468	CCT3	8	-2.4	3.96	7	-5.1	5.43	-4.9	6.68	0.477	-10	0	0
ENSG00000185608	MRPL40	10	-2.2	7.21	10	3	4.87	-1.7	6.65	0.479	-5	5.1	0
ENSG00000145220	LYAR	10	-1	1.43	10	-2.7	6.21	-1.4	6.65	0.479	-4.8	-0.2	0
ENSG00000115364	MRPL19	10	5.4	10.2	10	-2.3	4.77	5.4	6.6	0.483	-2.2	11	0
ENSG00000082516	GEMIN5	5	-2.1	4.99	6	2.4	7.31	2.3	6.55	0.487	-3.4	6	0
ENSG00000106028	SSBP1	10	-3.1	1.01	10	-2.9	5.81	-3	6.55	0.487	-7	5.2	0
ENSG00000133149	TEX13A	9	-4.9	9.1	9	-1	0.212	-4.8	6.54	0.488	-9.5	-0.4	0
ENSG00000185085	INTS5	9	2.7	1.62	9	3.9	5.88	3.4	6.54	0.488	1.2	7.8	0
ENSG00000178695	KCTD12	10	0.7	0.755	10	3	6.67	1.1	6.53	0.488	0.2	5.4	0
ENSG00000140939	NOL3	8	-0.9	1.31	8	-2.8	6.8	-1.5	6.52	0.489	-6	-0.2	0
ENSG00000132463	GRSF1	10	-1.8	7.47	10	-5.6	2.7	-1.7	6.5	0.49	-9	-0.2	0
ENSG00000165732	DDX21	9	4.2	3.21	9	-3.1	5.31	-2.8	6.5	0.49	-7	9.1	0
ENSG00000116584	ARHGEF2	8	5.2	3.87	8	5.2	2.93	5.2	6.49	0.491	1.7	10	0
ENSG00000129315	CCNT1	10	4.8	9.32	10	-3.5	7.61	4.1	6.49	0.491	-5.2	10	0
ENSG00000174243	DDX23	10	-3.1	0.776	9	1.4	6.82	1.2	6.48	0.492	-2.1	3	0
ENSG00000163874	ZC3H12A	10	1.6	3.44	10	1.1	3.78	1.3	6.48	0.492	0.1	2.9	0
ENSG00000198585	NUDT16	10	-2.4	3.67	10	-3.7	4.42	-1.4	6.47	0.493	-8	3.4	0
ENSG00000111780	AL021546.6	1	-4.1	6.65	0	0	0	-4.1	6.47	0.493	-8	-2.4	0
ENSG00000156304	SCAF4	9	-3.4	6.41	9	3.6	4.9	-2.5	6.46	0.493	-7	3.6	0
ENSG00000174780	SRP72	9	-0.2	0.104	8	-4.4	9.08	-0.7	6.45	0.494	-9	5.4	0
ENSG00000132740	IGHMBP2	7	-1.4	3.7	8	-2.6	4.09	-1.5	6.45	0.494	-4.7	-0.2	0
ENSG00000052749	RRP12	9	-2.3	4.07	9	2.6	6.22	2.8	6.44	0.495	0.2	10.8	0
ENSG00000184083	FAM120C	10	-3.7	5.67	10	-3.7	1.03	-3.7	6.44	0.495	-7.5	-0.4	0
ENSG00000184388	PABPC1L2B	10	-2.4	6.89	10	-0.7	0.961	-2.2	6.42	0.496	-4.4	-0.3	0
ENSG00000242265	PEG10	9	-2.4	4.99	9	2.7	3.66	-2.7	6.42	0.496	-6	3	0
ENSG00000239713	APOBEC3G	10	-1.9	6.79	10	-0.1	0.0107	-1.8	6.42	0.496	-4.6	-0.3	0
ENSG00000100226	GTPBP1	10	4.5	8.17	10	-4.4	5.65	4.4	6.4	0.498	-5.9	9	0
ENSG00000130303	BST2	10	-0.9	0.985	10	-3	6.37	-1.6	6.38	0.499	-4.9	-0.2	0
ENSG00000105771	SMG9	9	-1.1	0.866	9	-1.8	6.3	-1.7	6.36	0.5	-4	-0.2	0
ENSG00000116918	TSNAX	10	-1.5	6.54	10	-0.3	0.0743	-1.5	6.33	0.502	-3.2	-0.2	0
ENSG00000106591	MRPL32	9	4	4.1	8	4.2	2.57	4.2	6.33	0.502	0.7	8	0
ENSG00000162782	TDRD5	10	-2.6	5.68	10	4.8	2.58	-3.1	6.32	0.503	-8	7	0
ENSG00000154743	TSEN2	9	5.1	0.716	9	4.6	6	4.8	6.32	0.503	-2	10	0
ENSG00000149743	TRPT1	9	-0.1	0.0367	9	4.3	8.2	4.6	6.3	0.504	-2	11	0
ENSG00000198874	TYW1	10	-3	2.68	10	-4.1	4.84	-3.8	6.29	0.505	-7.6	-0.2	0
ENSG00000162408	NOL9	7	4.7	8.95	6	-1.4	0.443	4.6	6.29	0.505	-0.3	9	0
ENSG00000267120	AD000671.6	2	-1.8	5.48	2	-0.8	1.64	-1.7	6.28	0.505	-3	-0.4	0
ENSG00000100836	PABPN1	1	3.4	5.04	2	1.3	2.82	3.3	6.27	0.506	1.1	6	0
ENSG00000005189	AC004381.6	9	0.3	0.195	10	3	8.75	2.8	6.25	0.508	-0.2	7	0
ENSG00000113407	TARS	8	-0.1	0.02	8	-4.7	9.28	-4.7	6.22	0.51	-10	-0.9	0
ENSG00000112739	PRPF4B	10	-4.5	7.93	10	-0.7	1.55	-1.1	6.21	0.511	-7.7	-0.2	0
ENSG00000135097	MSI1	10	-2.4	8	10	-0.6	0.484	-2	6.21	0.511	-5.1	-0.4	0
ENSG00000218823	PAPOLB	9	2.6	0.393	9	-4.4	7.72	-4.2	6.19	0.512	-8.5	-0.3	0
ENSG00000143633	C1ORF131	10	3.4	7.57	10	-2.7	2.9	3.3	6.19	0.512	-1.6	7	0
ENSG00000120333	MRPS14	10	-1.5	1.96	9	-2.2	4.93	-2	6.18	0.513	-4.4	-0.4	0
ENSG00000151576	QTRTD1	10	-1.2	2.73	10	-1.5	3.87	-1.4	6.18	0.513	-3.1	-0.2	0
ENSG00000120438	TCP1	7	-1.5	3	8	4.1	7.04	-1.9	6.16	0.515	-4.9	6.4	0
ENSG00000273045	C2ORF15	10	-1.4	4.46	10	-1.2	2.01	-1.4	6.13	0.517	-3.1	-0.2	0
ENSG00000116747	TROVE2	9	6.9	6.14	9	0.9	1.97	1.5	6.13	0.517	-0.2	11.7	0
ENSG00000103495	MAZ	10	4.5	4.36	10	4	2.21	4.2	6.11	0.518	1.1	9	0
ENSG00000101916	TLR8	9	0.5	0.441	10	-3.1	9.14	-3	6.11	0.518	-5.9	-0.4	0
ENSG00000155438	NIFK	5	6.1	7.11	6	-2.4	5.28	5.9	6.03	0.524	-2.6	12	0
ENSG00000107614	TRDMT1	10	-0.6	1.77	10	-1.1	5.23	-0.9	6.03	0.524	-2.6	0	0
ENSG00000087995	METTL2A	9	-3.3	7.69	9	-0.8	1.57	-3.2	6.01	0.526	-6.9	-0.9	0
ENSG00000148300	REXO4	9	6.5	7.51	8	-4.7	9.23	-4.7	6	0.526	-10	9.6	0
ENSG00000159176	CSRP1	10	-1.9	7.95	10	-0.4	0.62	-1.7	6	0.526	-4.6	-0.1	0
ENSG00000139675	HNRNPA1L2	10	4.8	0.944	10	1.7	6.57	1.5	5.99	0.527	-0.8	7.7	0
ENSG00000163584	RPL22L1	10	-3.8	9.35	10	2.6	5.88	-3.7	5.99	0.527	-8	5.8	0
ENSG00000145191	EIF2B5	5	-3.1	4.52	6	3	2.96	-3.5	5.97	0.528	-8	3.4	0
ENSG00000158435	CNOT11	9	1.2	2.54	9	1.2	3.69	1.2	5.93	0.532	-0.5	3.9	0
ENSG00000104129	DNAJC17	9	1.1	1.97	10	1.9	4.69	1.5	5.93	0.532	-0.5	8.2	0
ENSG00000129282	MRM1	10	2.7	4.34	10	-1.4	4.61	-1.3	5.92	0.533	-3.2	3.6	0
ENSG00000131013	PPIL4	8	-2.4	3.97	8	1.1	2.92	-2.8	5.91	0.533	-6	2.7	0
ENSG00000064607	SUGP2	10	-1.3	3.43	10	-1.8	3.13	-1.5	5.85	0.538	-3.5	-0.1	0
ENSG00000204388	HSPA1B	10	-1.3	2.8	10	-1.2	3.37	-1.2	5.84	0.539	-2.9	0	0
ENSG00000108826	MRPL27	8	-2.2	6.39	8	2.9	7.26	-1.6	5.84	0.539	-5	5.2	0
ENSG00000096063	SRPK1	10	2.2	3.83	10	1.3	2.91	1.6	5.83	0.54	0.2	3.9	0
ENSG00000062485	CS	10	-0.9	2.19	10	-0.8	3.94	-0.9	5.83	0.54	-2.8	-0.1	0
ENSG00000151065	DCP1B	10	1.6	6.11	9	0.6	0.946	1.3	5.8	0.542	-0.5	4.2	0
ENSG00000177613	CSTF2T	10	7.1	7.97	10	0.9	0.763	0.8	5.78	0.544	-4.4	12.9	0
ENSG00000101811	CSTF2	10	1.6	2.14	10	1.2	4.18	1.2	5.76	0.545	-0.1	5.9	0
ENSG00000187742	SECISBP2	10	-2.5	5.12	10	-2.2	0.95	-2.4	5.73	0.547	-4.9	-0.3	0
ENSG00000167281	RBFOX3	10	-1.4	6.06	10	-0.7	0.414	-1.1	5.73	0.547	-3.1	0	0
ENSG00000165494	PCF11	6	-3.4	2.95	5	-3.7	3.13	-3.5	5.72	0.548	-8	1.2	0
ENSG00000141499	WRAP53	10	1.1	4.98	9	2.1	1.81	1.2	5.7	0.549	-3.8	12	0
ENSG00000135829	DHX9	8	0.9	1.83	9	1.5	4.4	1.3	5.69	0.549	-2.3	3.4	0
ENSG00000072778	ACADVL	8	5.7	7.21	8	-2.3	1.98	5.6	5.69	0.549	0.4	10.5	0
ENSG00000113742	CPEB4	8	-1	2.55	8	-3.3	5.76	-1.4	5.65	0.552	-6.3	-0.1	0
ENSG00000111640	GAPDH	4	3.6	3.11	4	-3.4	7.14	-3.3	5.64	0.553	-7	4	0
ENSG00000087077	TRIP6	10	-1.9	4.7	10	-4	3.3	-1.5	5.63	0.554	-6.3	-0.2	0
ENSG00000270249	RP11-514P8.7	2	4.3	5.79	0	0	0	4.3	5.61	0.555	-1.2	8	0
ENSG00000102053	ZC3H12B	8	-2.4	4.85	9	4.6	4.24	-1.8	5.6	0.556	-5	6.1	0
ENSG00000213516	RBMXL1	10	1.8	8.38	10	0	0	1.7	5.59	0.557	0.2	3.7	0
ENSG00000007080	CCDC124	9	-1.2	2.79	10	5.7	9.06	5.7	5.59	0.557	-0.1	11	0
ENSG00000180596	HIST1H2BC	10	-3.4	1.75	10	-3	4.28	-3.2	5.59	0.557	-7	0.1	0
ENSG00000101146	RAE1	6	-4.3	4.43	8	-1.3	5.26	-1.3	5.55	0.56	-7.6	-0.2	0
ENSG00000101138	CSTF1	7	3.1	0.652	9	-3.1	7.02	-3	5.55	0.56	-7	6.6	0
ENSG00000184708	EIF4ENIF1	10	-1.6	5.15	10	-0.7	1.29	-1.1	5.54	0.561	-3.5	0.1	0
ENSG00000128951	DUT	10	-1	1.51	10	-0.8	4.34	-0.9	5.51	0.563	-3.8	5.1	0
ENSG00000196943	NOP9	9	-1.4	1.79	8	-1.7	4.07	-1.6	5.51	0.563	-4	6.4	0
ENSG00000179051	RCC2	7	-2.6	2.67	8	-3	3.25	-2.8	5.49	0.565	-6	0.3	0
ENSG00000136937	NCBP1	7	-1.3	1.49	9	2.1	7.15	2.1	5.48	0.565	-2	8.4	0
ENSG00000132382	MYBBP1A	7	-3.8	3.62	7	-1.8	4.58	-1.9	5.47	0.566	-8	1.6	0
ENSG00000121390	PSPC1	9	1.7	5.95	10	-1.2	0.882	1.8	5.47	0.566	-1.1	4.2	0
ENSG00000100650	SRSF5	10	7	5.3	10	4.9	1.23	6.9	5.46	0.567	1.2	14	0
ENSG00000168003	SLC3A2	10	0.4	0.555	10	6.3	8.85	6.2	5.46	0.567	0.5	12	0
ENSG00000182199	SHMT2	9	-1.3	2.09	9	-1.2	3.68	-1.2	5.46	0.567	-3.2	1.3	0
ENSG00000174173	TRMT10C	10	-3.6	0.873	9	-4.2	5.08	-4	5.45	0.568	-9	-0.2	0
ENSG00000137760	ALKBH8	10	0.9	2.05	10	1.3	4.07	1.1	5.45	0.568	-0.1	2.8	0
ENSG00000166783	KIAA0430	9	1.4	1.42	9	-2	8.12	-1.9	5.44	0.568	-5	0.5	0
ENSG00000139233	LLPH	10	1.7	1.18	10	1.8	4.52	1.7	5.44	0.568	-0.3	4.4	0
ENSG00000196374	HIST1H2BM	7	1.5	4.54	8	4.3	4.03	1.7	5.44	0.568	0.1	8.4	0
ENSG00000258818	RNASE4	9	-0.1	0.0195	10	3.1	5.87	3	5.43	0.569	0.6	6.8	0
ENSG00000188778	ADRB3	1	-2.7	5.61	0	0	0	-2.7	5.43	0.569	-5	-0.5	0
ENSG00000213523	SRA1	10	-1	2.21	10	-4.4	6.13	-0.7	5.43	0.569	-9	2.5	0
ENSG00000151806	GUF1	8	-2.4	3.93	8	-1.3	2.68	-1.7	5.43	0.569	-4.7	-0.2	0
ENSG00000064419	TNPO3	7	2.5	2.5	6	2.8	3.23	2.6	5.42	0.57	0.3	5.9	0
ENSG00000149577	SIDT2	10	4.5	8.13	9	-0.6	1.08	4.3	5.41	0.571	-0.2	9	0
ENSG00000085760	MTIF2	9	-1.7	3.15	9	-3.4	4.31	-3	5.4	0.571	-6.7	-0.6	0
ENSG00000141646	SMAD4	10	4.8	0.993	10	5.2	4.77	4.9	5.4	0.571	0.8	10	0
ENSG00000197114	ZGPAT	8	-1.5	3.88	7	-1.4	1.82	-1.5	5.39	0.572	-4	2.2	0
ENSG00000273025	CELF6	3	0.9	0.236	4	2.2	6.01	2.1	5.37	0.574	0.3	4	0
ENSG00000008988	RPS20	6	4.7	7.3	4	-1.8	4.13	-2.1	5.37	0.574	-5	7.8	0
ENSG00000184571	PIWIL3	9	3	1.22	10	-1.8	6.17	-1.8	5.36	0.575	-4	1.4	0
ENSG00000178694	NSUN3	10	-1	2.75	10	-1	2.9	-1	5.35	0.575	-3.3	-0.1	0
ENSG00000104177	MYEF2	10	-2.1	0.936	10	-3.2	5.48	-2.9	5.34	0.576	-6.4	-0.5	0
ENSG00000143889	HNRNPLL	10	2.1	1.94	10	1.3	4.24	1.4	5.34	0.576	0	3.7	0
ENSG00000132541	HRSP12	9	-1.4	4.3	9	2.2	1.62	-1.1	5.33	0.577	-3.3	3.1	0
ENSG00000162244	RPL29	10	0.9	1.43	10	3.5	5.44	1.3	5.32	0.577	-4.1	6.5	0
ENSG00000196497	IPO4	9	-2.9	6.12	8	-0.8	1.89	-2.1	5.31	0.578	-6	0.3	0
ENSG00000006744	ELAC2	8	-1.9	1.12	7	4.9	5.71	-2.3	5.3	0.579	-6	7.8	0
ENSG00000146858	ZC3HAV1L	9	4.5	2.98	9	-0.9	4.36	-1	5.29	0.58	-5	5.7	0
ENSG00000128626	MRPS12	8	-2	3.92	5	-1.7	1.78	-1.9	5.29	0.58	-5	0.9	0
ENSG00000102879	CORO1A	9	4.7	2.12	10	5.7	4.03	5.6	5.29	0.58	-3.6	11	0
ENSG00000020577	SAMD4A	9	-0.9	1.75	9	-0.8	3.82	-0.9	5.27	0.581	-2.9	0.3	0
ENSG00000164985	PSIP1	10	-0.4	0.403	10	-4.6	8.43	-4.6	5.26	0.582	-9	3.2	0
ENSG00000160818	GPATCH4	10	6.1	3.62	10	1.2	6.97	1.1	5.26	0.582	-0.3	10.2	0
ENSG00000130755	GMFG	10	-1.2	3.26	10	-0.8	2.53	-1	5.24	0.584	-3.5	1.5	0
ENSG00000100201	DDX17	10	3.9	4.6	10	0.7	1.81	0.9	5.23	0.585	-0.1	6.7	0
ENSG00000269190	FBXO17	9	-2.1	7.48	9	-0.1	0.0208	-1.9	5.23	0.585	-4.5	-0.2	0
ENSG00000167136	ENDOG	9	6.6	6.92	8	1.1	1.02	1.4	5.22	0.585	-0.3	13	0
ENSG00000171858	RPS21	8	6.1	6.88	7	1.4	1.64	6	5.17	0.589	-0.2	12	0
ENSG00000123636	BAZ2B	10	-0.8	0.877	10	1.6	6.59	1.5	5.17	0.589	-0.5	3.5	0
ENSG00000130813	C19ORF66	10	-1	3.75	10	-4	3.86	-1.3	5.17	0.589	-6.4	0	0
ENSG00000267976	AP000695.1	1	-2.3	4.05	1	-1.3	1.69	-2.2	5.13	0.593	-5	-0.4	0
ENSG00000135473	PAN2	10	-4.5	1.07	10	-3.4	5.27	-4	5.13	0.593	-8.5	-0.6	0
ENSG00000149657	LSM14B	9	-0.8	1.3	10	2.3	6.69	2.1	5.11	0.594	-7.9	6	0
ENSG00000100142	POLR2F	10	4.2	6.84	7	-4.2	3.59	-3.9	5.09	0.596	-8	6.7	0
ENSG00000249773	MRPS17	4	-2.9	5.27	4	1.3	1.34	-2.8	5.08	0.597	-6	0.7	0
ENSG00000138095	LRPPRC	10	4	5.43	9	-1	4.74	-1.4	5.08	0.597	-6.8	5.3	0
ENSG00000095627	TDRD1	10	-2.1	1.5	10	4.7	4.2	-1.4	5.08	0.597	-5	10	0
ENSG00000112651	MRPL2	8	3	3.87	9	1.2	3.17	2	5.06	0.599	0.1	5.1	0
ENSG00000188549	C15ORF52	10	-1.5	1.68	10	-4.9	5.9	-1.2	5.05	0.6	-10	0.9	0
ENSG00000102021	LUZP4	9	-2.2	0.753	9	-3.2	5.15	-2.9	5.05	0.6	-5.9	-0.2	0
ENSG00000110888	CAPRIN2	9	-4.7	2.85	10	-3.1	3.79	-4.5	5.03	0.602	-9	1	0
ENSG00000087302	C14ORF166	10	1.3	4.45	10	0.6	0.994	1.2	5.01	0.603	-0.8	3.2	0
ENSG00000068784	SRBD1	8	3.4	6.32	7	-3.8	1.39	-3.9	5.01	0.603	-8	5.3	0
ENSG00000165209	STRBP	10	-0.9	2.61	10	-2.1	4.07	-1.3	4.99	0.605	-4.1	0.2	0
ENSG00000168438	CDC40	9	-3.1	2.09	9	-2.7	3.28	-2.9	4.99	0.605	-5.5	-0.2	0
ENSG00000107223	EDF1	10	2.2	4.95	10	3.5	1.5	2.6	4.99	0.605	0	6.3	0
ENSG00000179041	RRS1	5	-2.5	2.92	5	2.5	3.15	2.8	4.98	0.606	-2.7	6	0
ENSG00000164967	RPP25L	10	-0.8	1.2	10	-2	4.92	-1.8	4.98	0.606	-5	6.4	0
ENSG00000146676	PURB	8	4.6	3.1	8	-1.9	2.87	4.4	4.97	0.607	-3.6	9	0
ENSG00000112183	RBM24	8	5.8	3.05	9	4.8	2.73	5.6	4.97	0.607	-0.1	11	0
ENSG00000197157	SND1	9	-3.3	3.52	9	-1.2	3.12	-1.4	4.96	0.607	-5.5	0	0
ENSG00000198000	NOL8	8	1.6	4.75	9	-1.4	5.96	-1.3	4.95	0.608	-3.1	2.9	0
ENSG00000113761	ZNF346	10	0.8	2.18	10	1	3.12	0.9	4.95	0.608	-0.1	2.5	0
ENSG00000136167	LCP1	10	2.1	3.38	9	2	1.86	2	4.95	0.608	0.1	4.3	0
ENSG00000186566	GPATCH8	10	2.2	7.01	9	-4.8	6.92	2.1	4.94	0.609	-8.3	6.3	0
ENSG00000114503	NCBP2	8	4.7	2.24	8	-1.9	6.53	-1.8	4.92	0.611	-4	6.3	0
ENSG00000110104	CCDC86	9	6.1	5.7	10	1.9	3.93	5.9	4.92	0.611	0.5	11.8	0
ENSG00000172432	GTPBP2	8	1.5	5.77	9	-3.7	2.13	1.4	4.9	0.612	-4	5	0
ENSG00000138385	SSB	10	4.3	5.66	10	0.7	1.76	1.1	4.88	0.614	-0.4	7.7	0
ENSG00000166902	MRPL16	10	-4.5	3.49	7	-2.7	3.14	-4.3	4.88	0.614	-9	0.4	0
ENSG00000166197	NOLC1	7	5.3	6.68	9	-1.8	2.21	1.4	4.87	0.615	-0.3	10.5	0
ENSG00000180992	MRPL14	10	-1.1	1.23	9	-2.7	4.76	-1.2	4.86	0.616	-5.2	0.1	0
ENSG00000148090	AUH	10	-1	0.711	10	-1.2	4.4	-1.2	4.86	0.616	-3.4	1	0
ENSG00000204120	GIGYF2	10	0	0	10	2.3	5.9	1.8	4.86	0.616	-1.5	5.2	0
ENSG00000218891	ZNF579	9	5.2	3.26	9	4.1	2.55	5.2	4.86	0.616	0.2	10	0
ENSG00000127483	HP1BP3	10	-2	4.16	10	3.4	5.94	3.9	4.85	0.616	-2.5	9.2	0
ENSG00000182973	CNOT10	10	1.1	4.93	10	-1.6	2.27	1.1	4.84	0.617	-2.5	9.7	0
ENSG00000173818	ENDOV	10	-4	7.6	10	-0.6	0.913	-3.8	4.83	0.618	-7.7	-0.1	0
ENSG00000198366	HIST1H3A	10	5.9	0.768	10	2.6	6.69	2.6	4.81	0.619	-1.4	12	0
ENSG00000169413	RNASE6	10	-0.7	0.739	10	-4.8	5.88	-1.1	4.8	0.62	-10	2.6	0
ENSG00000123416	TUBA1B	8	3.4	5.69	8	-3	1.94	3.1	4.8	0.62	-2.7	7	0
ENSG00000178691	SUZ12	8	-1	0.663	8	-1.6	4.54	-1.5	4.79	0.621	-3.7	1.9	0
ENSG00000088038	CNOT3	7	3.6	7.5	6	-0.8	0.921	3.6	4.78	0.621	-0.9	7	0
ENSG00000137259	HIST1H2AB	10	3.1	6.88	10	0.8	0.839	2.9	4.78	0.621	0.1	6.1	0
ENSG00000130244	FAM98C	8	3.8	2.14	9	-1.1	6.13	-1	4.76	0.623	-3	4.5	0
ENSG00000115085	ZAP70	10	2.3	2.55	10	-1.9	4.02	-1.5	4.76	0.623	-3.6	3	0
ENSG00000106105	GARS	8	3	7.23	8	-2.2	0.498	3	4.76	0.623	-0.6	6	0
ENSG00000073146	MOV10L1	9	-2.2	4.71	9	-0.5	0.377	-1.3	4.76	0.623	-4.8	3.1	0
ENSG00000155849	ELMO1	10	6.1	4.06	9	-1.9	3.63	-2	4.75	0.624	-5	8.9	0
ENSG00000148584	A1CF	9	-1.1	3.26	8	4.3	5.46	-1.2	4.75	0.624	-2.9	7.9	0
ENSG00000198157	HMGN5	10	-0.4	0.587	10	-0.9	4.89	-0.8	4.75	0.624	-2.6	0.3	0
ENSG00000136875	PRPF4	9	1.7	3.88	9	-2.3	4.56	-2.2	4.74	0.625	-4.9	4.9	0
ENSG00000162290	DCP1A	9	-1.5	3.63	10	-3	2.86	-2.4	4.72	0.626	-6	0.5	0
ENSG00000110958	PTGES3	10	1.4	1.83	10	2	3.45	1.5	4.72	0.626	-0.1	4	0
ENSG00000188707	ZBED6CL	1	3.2	4.88	0	0	0	3.2	4.71	0.627	0.2	6	0
ENSG00000004534	RBM6	9	-1.5	1.96	9	-0.9	3.44	-1	4.7	0.627	-3.2	0.4	0
ENSG00000175324	LSM1	10	-4.4	2.67	10	-0.9	2.96	-0.8	4.7	0.627	-7	1	0
ENSG00000196235	SUPT5H	9	5.7	2.05	8	-1.2	4.45	-1.2	4.7	0.627	-4	7	0
ENSG00000145725	PPIP5K2	1	3.1	4.85	0	0	0	3.1	4.68	0.629	0.2	6	0
ENSG00000089220	PEBP1	10	1	2.49	10	1	2.47	1	4.68	0.629	-0.3	2.8	0
ENSG00000125844	RRBP1	10	-2	3.13	10	3.8	3.84	3.9	4.66	0.63	-4.4	8	0
ENSG00000169249	ZRSR2	10	3.7	2.35	10	3.8	2.58	3.8	4.65	0.631	-3.1	8	0
ENSG00000144381	HSPD1	8	3.1	0.901	8	-1.4	5.6	-1.1	4.65	0.631	-3	2.5	0
ENSG00000126602	TRAP1	8	0.4	0.408	9	-2.1	5.63	-2	4.65	0.631	-4.6	0.2	0
ENSG00000157036	EXOG	10	-3.7	3.92	10	-0.8	3.63	-0.9	4.64	0.632	-8	6.7	0
ENSG00000138363	ATIC	10	4.4	2.36	9	-1.5	3.89	-1.5	4.62	0.633	-4.2	7.4	0
ENSG00000266967	AARSD1	8	4.1	2.23	8	5	3.16	4.8	4.62	0.633	-1.5	10	0
ENSG00000183780	SLC35F3	10	1.6	3.59	10	4.6	4.08	1.9	4.6	0.634	-0.3	7.7	0
ENSG00000123737	EXOSC9	9	3.5	5.72	7	1.1	1.55	3.4	4.6	0.634	-3.2	7	0
ENSG00000162910	MRPL55	9	4.6	3.55	10	-1.2	4.85	-1.3	4.59	0.635	-3.5	7.2	0
ENSG00000137513	NARS2	7	-2.3	2.64	9	-2.6	2.29	-2.4	4.58	0.636	-5.9	0.3	0
ENSG00000205542	TMSB4X	2	-3.5	5.57	2	-0.5	0.215	-3.4	4.58	0.636	-7	-0.4	0
ENSG00000164934	DCAF13	8	3.5	7.12	7	0.1	0.0234	3.4	4.57	0.637	0.2	7	0
ENSG00000161813	LARP4	10	-1.6	1.97	10	-3.2	4.52	-1.8	4.56	0.638	-6	0	0
ENSG00000068097	HEATR6	10	0	0	10	-1.9	5.72	-1.3	4.56	0.638	-4.1	0.1	0
ENSG00000071462	WBSCR22	10	-3.5	5.26	9	4.3	5.44	3.8	4.55	0.638	-4.7	8.8	0
ENSG00000054118	THRAP3	10	-1.1	3.21	10	-1.8	2.13	-1.4	4.55	0.638	-4	3.2	0
ENSG00000012048	BRCA1	10	-1.5	5.31	9	0	0	-1.3	4.54	0.639	-4.5	0.3	0
ENSG00000071127	WDR1	9	-4.5	6.62	10	3.9	1.92	-4.4	4.51	0.641	-9	7	0
ENSG00000123143	PKN1	9	-2.4	7.33	9	3.8	2.21	-2.3	4.51	0.641	-6	4.2	0
ENSG00000125107	CNOT1	8	5.6	0.183	9	2.1	6.59	2.1	4.5	0.642	-0.8	8.7	0
ENSG00000168288	MMADHC	1	-1.5	2.02	1	-1.7	2.76	-1.6	4.49	0.643	-3	0.6	0
ENSG00000205978	NYNRIN	10	-1.6	1.11	10	1.2	5.76	0.9	4.49	0.643	-1.8	2.8	0
ENSG00000206557	TRIM71	10	-3	7.58	10	3.6	4.08	-3	4.48	0.643	-7	5.2	0
ENSG00000116750	UCHL5	10	2.5	4.54	10	0.9	2.04	1.2	4.47	0.644	-0.2	4.7	0
ENSG00000196924	FLNA	8	-3.1	3.76	9	-2.7	1.06	-2.9	4.47	0.644	-6	0.1	0
ENSG00000120802	TMPO	7	-2	4.07	6	4.1	6.5	3.8	4.47	0.644	-2.5	8	0
ENSG00000055917	PUM2	10	6.8	4.35	10	1	2.07	1.3	4.45	0.646	-3.3	11.6	0
ENSG00000197728	RPS26	4	3.8	6.92	6	-1.7	3.86	3.7	4.45	0.646	-2.4	7	0
ENSG00000255154	RPP14	10	1.7	5.87	10	-2.1	3.28	1.6	4.45	0.646	-4.7	4.2	0
ENSG00000167447	SMG8	10	-0.8	1.05	10	-3	5.92	-2.7	4.45	0.646	-6.1	2.6	0
ENSG00000117592	PRDX6	10	3.2	1.13	10	3.2	3.56	3.2	4.44	0.647	0	6.6	0
ENSG00000169217	CD2BP2	9	1.5	5.29	10	-3.9	0.95	1.3	4.44	0.647	-3.4	5	0
ENSG00000161847	RAVER1	10	6.1	3.19	10	-1.9	1.89	-2.1	4.41	0.649	-6	7.6	0
ENSG00000127603	MACF1	10	-1.6	1.96	10	-2.4	3.59	-2.1	4.4	0.65	-4.8	0.8	0
ENSG00000273155	MRPL30	2	-3.2	5.5	2	0.9	0.389	-3.2	4.39	0.651	-6	0.2	0
ENSG00000184779	RPS17	9	4.9	2.39	8	-1.2	4.55	-1.1	4.39	0.651	-3	7	0
ENSG00000011260	UTP18	9	3.5	5.45	9	-2.1	1.64	1.9	4.38	0.651	-1.2	6.9	0
ENSG00000176444	CLK2	10	4.3	4.53	10	1.6	2.78	2.4	4.37	0.652	-0.4	7.8	0
ENSG00000204348	DXO	10	4.9	6.67	9	-1.3	2.53	-2.1	4.37	0.652	-6	7.9	0
ENSG00000076067	RBMS2	10	2.9	7.35	10	-0.5	0.685	2.1	4.36	0.653	-0.6	7	0
ENSG00000128311	TST	10	-0.7	0.776	9	-1.8	4.71	-1.6	4.36	0.653	-4	2.4	0
ENSG00000104356	POP1	9	-0.9	0.593	9	-1.4	4.15	-1.3	4.36	0.653	-3.4	0.3	0
ENSG00000164346	NSA2	7	1.8	5.14	7	0.6	0.742	1.2	4.35	0.654	-0.4	3.8	0
ENSG00000147604	RPL7	2	-0.3	0.21	3	4.4	5.8	4.4	4.33	0.656	-5.2	9	0
ENSG00000107960	OBFC1	10	1.7	2.88	9	4.4	2.25	4.5	4.32	0.657	-1.3	8.9	0
ENSG00000163923	RPL39L	7	2.4	1.83	7	4.6	4.41	4.4	4.31	0.658	0.3	8.5	0
ENSG00000135778	NTPCR	9	-1.1	2.71	9	-1.8	2.31	-1.5	4.31	0.658	-3.5	3.4	0
ENSG00000109618	SEPSECS	9	-0.9	1.17	9	2.8	6.19	-2.8	4.3	0.659	-6.3	5.2	0
ENSG00000108561	C1QBP	9	-1.3	3.67	9	-0.7	1.35	-1.1	4.29	0.659	-3.2	0.3	0
ENSG00000140694	PARN	10	-1.1	4.01	10	-1.4	0.534	-1.2	4.29	0.659	-3.5	1	0
ENSG00000116668	SWT1	8	0.6	0.643	10	4.3	5.95	1.8	4.28	0.66	-2.1	8	0
ENSG00000005022	SLC25A5	10	-4.9	7.04	10	0.8	1.58	-4.9	4.26	0.662	-10	0.9	0
ENSG00000143319	ISG20L2	9	5	2.42	9	2.6	4.12	2.8	4.25	0.663	-1	10	0
ENSG00000256980	KHDC1L	10	-0.7	0.761	10	-1	3.77	-0.9	4.25	0.663	-3.7	6.1	0
ENSG00000167112	TRUB2	9	-1.4	5.17	9	-0.4	0.278	-1.2	4.23	0.665	-3.3	4.4	0
ENSG00000145592	RPL37	8	4.1	3.43	7	2.8	1.97	3.8	4.23	0.665	-0.3	8	0
ENSG00000173933	RBM4	4	3.9	3.63	3	1.9	1.66	-1.5	4.23	0.665	-4	7	0
ENSG00000126970	ZC4H2	1	2.7	4.37	0	0	0	2.7	4.2	0.667	-0.4	5	0
ENSG00000037897	METTL1	10	6.8	4.83	10	-1.7	1.51	0.6	4.2	0.667	-2.5	11.8	0
ENSG00000164362	TERT	9	6.9	4.81	10	2.2	3.04	1.6	4.19	0.668	-1.1	13	0
ENSG00000130741	EIF2S3	6	-2.4	6.3	5	1.3	3.75	-2.4	4.18	0.669	-5	2.6	0
ENSG00000037241	RPL26L1	10	2	2.34	10	3.9	3.37	3.3	4.16	0.671	-0.9	7.1	0
ENSG00000059573	ALDH18A1	9	-0.1	0.0181	9	-3.7	5.87	-3.5	4.14	0.672	-7.2	0	0
ENSG00000107864	CPEB3	10	4.1	2.05	10	3.4	2.67	3.7	4.14	0.672	-0.6	8	0
ENSG00000163684	RPP14	10	-1.4	1.17	10	-2.4	3.55	-2.2	4.13	0.673	-5	7.2	0
ENSG00000166794	PPIB	10	3.6	1.6	10	1.3	4.16	1.1	4.11	0.675	-0.4	5.4	0
ENSG00000152332	UHMK1	10	6.1	2.84	10	1.8	4.26	2.1	4.11	0.675	-0.2	9.7	0
ENSG00000183431	SF3A3	4	0.1	0.00174	7	-1.5	5.03	-1.4	4.1	0.676	-3.9	0.3	0
ENSG00000043514	TRIT1	9	-2.3	4.67	9	3.1	2.57	-2	4.1	0.676	-4.7	4.2	0
ENSG00000006047	YBX2	9	2.8	0.569	10	2	4	2.1	4.1	0.676	-0.2	5.4	0
ENSG00000004478	FKBP4	10	1.9	4.14	10	-0.5	1.24	2	4.1	0.676	-2.2	5.3	0
ENSG00000134597	RBMX2	10	-1.6	1.96	10	3.8	2.83	-1.3	4.09	0.677	-4.2	5.2	0
ENSG00000168496	FEN1	7	4.6	6.22	4	-0.8	0.917	4.6	4.08	0.678	0	9	0
ENSG00000088986	DYNLL1	9	2.5	6.89	8	-1.5	3.22	2.4	4.07	0.678	-3	5	0
ENSG00000130254	SAFB2	10	0.9	1.43	10	1.1	2.9	1	4.06	0.68	-0.7	10.1	0
ENSG00000074201	CLNS1A	10	0.2	0.371	10	2.9	6.27	3.3	4.06	0.68	0	8.1	0
ENSG00000130816	DNMT1	10	-4.2	1.79	10	5.1	4.4	5	4.06	0.68	-4.2	10	0
ENSG00000170748	RBMXL2	7	0.8	0.614	7	-1.4	4.1	-1.2	4.06	0.68	-3.7	1.1	0
ENSG00000108256	NUFIP2	9	5.2	3.51	10	-3	6.09	-2.8	4.06	0.68	-7	6.8	0
ENSG00000160710	ADAR	10	-3.5	1.03	10	1.5	4.81	1.3	4.06	0.68	-3.4	4.9	0
ENSG00000253729	PRKDC	8	-2.2	3.44	6	-0.8	1.65	-1.2	4.05	0.68	-5	5.7	0
ENSG00000111057	KRT18	10	1.3	2.55	10	2	1.91	1.4	4.04	0.681	-0.7	3.8	0
ENSG00000197045	GMFB	0	0	0	1	-2.4	4.2	-2.4	4.03	0.682	-5	0.5	0
ENSG00000134056	MRPS36	9	-1.1	1.42	9	-1.1	2.85	-1.1	4.02	0.683	-4	2.7	0
ENSG00000138767	CNOT6L	10	1.2	2.77	10	-3.3	2.38	1.2	4.02	0.683	-5	3.2	0
ENSG00000100298	APOBEC3H	7	1.1	2.36	7	0.8	1.95	1	3.97	0.687	-2.3	3	0
ENSG00000065243	PKN2	10	1	1.95	10	-4.5	7.35	-4.5	3.97	0.687	-9	1.2	0
ENSG00000182934	SRPR	9	3.4	6.97	8	-3.7	1.37	3.3	3.96	0.688	-5.2	7	0
ENSG00000197694	SPTAN1	10	-1.9	0.548	10	4.6	5.01	5.4	3.96	0.688	-0.5	11	0
ENSG00000087269	NOP14	8	2.7	0.758	9	2.4	3.46	2.5	3.96	0.688	-1	5.7	0
ENSG00000151657	KIN	7	-1.1	1.55	7	-4.9	5.87	-4.8	3.94	0.689	-10	4.4	0
ENSG00000101888	NXT2	10	-1.2	1.75	10	-1.1	2.47	-1.1	3.94	0.689	-3.4	1.3	0
ENSG00000187969	ZCCHC13	10	2	6.53	9	0	0	1.8	3.93	0.69	-0.1	4.4	0
ENSG00000164898	C7ORF55	2	0.4	0.0597	2	-4	5.34	-4	3.91	0.692	-8	-0.1	0
ENSG00000117481	NSUN4	10	-3.5	1.89	10	-2	3.6	-2.2	3.91	0.692	-6.4	0.4	0
ENSG00000140986	RPL3L	8	1.9	3.74	8	-2.4	0.968	2.1	3.9	0.693	-1.7	6	0
ENSG00000083544	TDRD3	10	5	4.06	10	-1.7	1.49	2.2	3.89	0.693	-2.4	8.2	0
ENSG00000107201	DDX58	10	1.4	3.77	10	0.5	0.743	1.3	3.88	0.694	-0.2	3.5	0
ENSG00000164329	PAPD4	9	3.8	3.88	8	1.2	2.52	0.9	3.87	0.695	-0.1	6.6	0
ENSG00000241343	RPL36A	10	2.7	6.15	10	0.5	0.778	2.5	3.87	0.695	-0.1	6.2	0
ENSG00000103319	EEF2K	10	0.9	1.3	10	0.9	2.81	0.9	3.87	0.695	-0.4	2.8	0
ENSG00000076650	GPATCH1	9	3.9	2.71	9	-2.4	5.38	-1.4	3.87	0.695	-5.7	4.9	0
ENSG00000262814	MRPL12	1	-2.3	4.02	0	0	0	-2.3	3.86	0.695	-5	0.6	0
ENSG00000263203	CHTF8	5	4.9	5.47	5	1	0.592	4.8	3.84	0.697	0.8	10	0
ENSG00000141664	ZCCHC2	10	4.7	1.83	10	4.3	2.34	4.5	3.84	0.697	0.2	9	0
ENSG00000160862	AZGP1	8	-0.6	0.84	10	-1.9	4.86	-1.1	3.83	0.698	-5	7.2	0
ENSG00000131873	CHSY1	0	0	0	1	2.6	3.97	2.6	3.81	0.7	-0.6	5	0
ENSG00000162946	DISC1	9	6	6.22	9	1.1	1.97	5.9	3.78	0.703	0.4	11.4	0
ENSG00000074356	C17ORF85	8	1.5	1.48	8	1.2	2.58	1.3	3.77	0.703	-1.2	3.6	0
ENSG00000143321	HDGF	10	0.4	0.168	10	1.3	4.37	1.2	3.77	0.703	-1.2	3.3	0
ENSG00000116922	C1ORF109	0	0	0	1	2.5	3.93	2.5	3.77	0.703	-0.6	5	0
ENSG00000083896	YTHDC1	10	5.3	5.8	10	1.1	2.89	5.1	3.76	0.705	-0.1	10.1	0
ENSG00000010810	FYN	0	0	0	1	2.4	3.93	2.4	3.76	0.705	-0.6	5	0
ENSG00000106976	DNM1	10	-4.9	4.08	10	1.2	1.91	-4.7	3.75	0.705	-10	2.9	0
ENSG00000198242	RPL23A	9	3.2	0.62	10	3.9	3.51	3.4	3.73	0.706	-0.4	7.6	0
ENSG00000138750	NUP54	10	-0.8	1.56	10	-0.7	2.45	-0.7	3.73	0.706	-2.9	0.5	0
ENSG00000188177	ZC3H6	10	-0.7	1.84	10	-0.8	2.17	-0.8	3.72	0.707	-2.5	0.3	0
ENSG00000166938	DIS3L	10	4.9	6.95	8	0	0	4.9	3.72	0.707	0.8	10	0
ENSG00000185554	NXF2	10	-2.1	4.24	10	0	0	-2	3.7	0.709	-5	2	0
ENSG00000155542	SETD9	1	-2.3	3.86	0	0	0	-2.3	3.7	0.709	-4	0.9	0
ENSG00000166441	RPL27A	6	2.1	1.49	4	2.8	2.75	2.4	3.7	0.709	-2.4	6	0
ENSG00000099783	HNRNPM	10	1.1	0.821	10	2.7	3.71	2.4	3.69	0.709	-0.5	5.8	0
ENSG00000244395	RBMY1D	1	2	2.36	1	-2.5	4.41	-2.5	3.69	0.709	-5	3.2	0
ENSG00000155846	PPARGC1B	10	4.7	1.01	9	4	3.25	4.3	3.68	0.71	0.7	9	0
ENSG00000153944	MSI2	10	-2.9	5.37	10	-0.5	0.971	-1.3	3.68	0.71	-5.8	0.2	0
ENSG00000099995	SF3A1	8	4.3	2.64	7	1.8	4.52	3.9	3.66	0.712	-0.1	8	0
ENSG00000184575	XPOT	10	0.7	1.74	10	2	5.22	1	3.66	0.712	-0.9	9.6	0
ENSG00000146701	MDH2	10	-0.6	1.43	10	-0.8	2.58	-0.7	3.65	0.713	-2.9	0.3	0
ENSG00000106638	TBL2	10	-2.3	0.0969	10	-3.9	4.76	-3.7	3.64	0.713	-7.7	0.1	0
ENSG00000138326	RPS24	7	-1.7	1.48	7	-4.2	4.49	-4.1	3.64	0.713	-9	4.2	0
ENSG00000185650	ZFP36L1	8	1.1	2.79	8	-1.8	6.21	-1.7	3.64	0.713	-4.2	2	0
ENSG00000171530	TBCA	9	-0.5	1.26	10	-2.8	5.8	-2.7	3.59	0.717	-6	3.1	0
ENSG00000196535	MYO18A	10	-2.5	1.42	10	-1.1	3.1	-1	3.55	0.721	-4.3	2.1	0
ENSG00000134419	RPS15A	6	4.6	4.58	6	-2.6	3.67	4.5	3.54	0.721	-3.8	9	0
ENSG00000258436	RNASE12	10	1.8	5.69	10	-0.2	0.18	1.5	3.54	0.721	-0.8	4	0
ENSG00000013364	MVP	9	-1.5	1.58	9	-1	2.55	-1.1	3.53	0.722	-3.1	2.8	0
ENSG00000148773	MKI67	10	2.8	5.65	10	-2.8	6.77	-2.8	3.52	0.723	-6	5.3	0
ENSG00000080345	RIF1	10	4.3	6.24	10	0.7	1.85	4.1	3.52	0.723	0	8.8	0
ENSG00000160752	FDPS	10	1.2	3.32	10	3	1.81	1.3	3.52	0.723	-0.2	4.9	0
ENSG00000159840	ZYX	10	4.6	6.17	10	0	0	4.4	3.5	0.725	0.4	8.3	0
ENSG00000185728	YTHDF3	9	0.1	0.0396	10	-3	5.42	-1.1	3.5	0.725	-5.9	0.2	0
ENSG00000184110	EIF3C	1	0.5	0.168	1	2.6	3.97	2.5	3.5	0.725	-0.6	5	0
ENSG00000165119	HNRNPK	7	-3.2	3.48	7	4.8	3.09	-2.9	3.5	0.725	-7	7.6	0
ENSG00000136104	RNASEH2B	10	4.3	1.73	10	4.5	2.02	4.4	3.5	0.725	-0.8	9	0
ENSG00000070761	C16ORF80	10	3.7	5.74	10	0	0	2.7	3.49	0.726	-1.2	7.2	0
ENSG00000188643	S100A16	10	0.9	1.12	10	0.9	2.57	0.9	3.47	0.728	-0.5	2.6	0
ENSG00000070366	SMG6	9	2	2.26	10	-3	6.35	-3	3.47	0.728	-6.4	2.4	0
ENSG00000094914	AAAS	10	-2	5.67	10	0	0	-1.8	3.47	0.728	-4.4	0.3	0
ENSG00000141759	TXNL4A	9	6.2	4.18	9	1.2	2.62	1.1	3.45	0.729	-3.3	10	0
ENSG00000089876	DHX32	10	-0.9	2.27	10	1.3	5.19	1.2	3.45	0.729	-4.2	5.8	0
ENSG00000183971	NPW	1	-2.2	3.58	0	0	0	-2.2	3.43	0.731	-4	1	0
ENSG00000146731	CCT6A	10	4.1	5.8	8	-1.2	1.8	4	3.43	0.731	-2.8	8	0
ENSG00000134077	THUMPD3	10	1.6	2.89	10	2.3	1.01	2.2	3.43	0.731	0	4.4	0
ENSG00000124279	FASTKD3	8	5.4	6.57	8	-0.5	0.925	5.3	3.39	0.734	-1.2	10	0
ENSG00000137876	RSL24D1	7	2.6	0.662	7	-3	4.31	2	3.38	0.735	-6	4.3	0
ENSG00000124383	MPHOSPH10	8	-3.3	2.99	7	5.1	6.1	5	3.37	0.735	-4	10	0
ENSG00000119705	SLIRP	10	-2.8	5.36	10	-0.2	0.145	-1.2	3.36	0.736	-6.2	0.5	0
ENSG00000198755	RPL10A	3	-3	4.57	5	2.2	2.13	-2.8	3.34	0.738	-6	3.1	0
ENSG00000248333	CDK11B	9	-2	2.89	10	0.7	2.37	0.8	3.34	0.738	-4	2.4	0
ENSG00000182768	NGRN	10	-1	1.86	10	3	4.78	1	3.34	0.738	-2.9	6.3	0
ENSG00000183570	PCBP3	10	0.8	0.522	10	-5.1	4.51	2	3.33	0.738	-8.5	5	0
ENSG00000158941	CCAR2	10	-3.4	3.3	9	-1.1	2.24	-1.4	3.33	0.738	-6.5	0.5	0
ENSG00000137074	APTX	10	-3.5	2.86	10	-0.8	1.86	-2.5	3.33	0.738	-7	4.5	0
ENSG00000141642	ELAC1	6	1.5	3.75	6	-3.2	3.63	1.1	3.32	0.739	-5.9	4.5	0
ENSG00000169957	ZNF768	9	-2.6	3.69	9	-1.9	0.0416	-2.1	3.31	0.74	-6	2.2	0
ENSG00000171960	PPIH	9	-1.4	2.48	10	-2.1	1.13	-2	3.31	0.74	-5	1.5	0
ENSG00000074071	MRPS34	7	3.4	5.44	4	-1.4	1.85	3.3	3.31	0.74	-2.6	7	0
ENSG00000189403	HMGB1	10	-4	3.25	10	-3.7	0.266	-3.9	3.31	0.74	-8	4.1	0
ENSG00000169718	DUS1L	8	-2.5	1.15	9	2	2.89	1.9	3.3	0.741	-3.2	4.6	0
ENSG00000105278	ZFR2	10	-4.6	3.76	10	-1.4	2.28	-1.1	3.29	0.742	-9	4.4	0
ENSG00000139546	TARBP2	10	3.7	6.27	10	-1.6	2.67	3.7	3.29	0.742	-2.2	8	0
ENSG00000152670	DDX4	10	-1.2	1.98	10	-0.9	1.65	-1	3.29	0.742	-2.8	0.8	0
ENSG00000116350	SRSF4	9	1.1	1.79	10	3.4	2.67	1	3.28	0.742	-0.7	6	0
ENSG00000007392	LUC7L	9	5.3	2.94	9	3	2.12	5	3.27	0.743	-3.9	10	0
ENSG00000076108	BAZ2A	10	4.2	5.91	10	0.4	0.305	4	3.27	0.743	-1.6	8.1	0
ENSG00000257103	LSM14A	10	-0.2	0.12	10	-3.7	6.39	-3.6	3.27	0.743	-7.5	0.1	0
ENSG00000059145	UNKL	8	2.8	1.93	8	4.6	2.93	4.3	3.26	0.744	0.4	9	0
ENSG00000179151	EDC3	9	-3.6	1.14	9	-1.1	4.78	-1.2	3.25	0.745	-5.9	1.2	0
ENSG00000258790	KIAA0391	10	-1.3	2.17	10	5.4	2.65	5.2	3.23	0.747	-3.6	11	0
ENSG00000141994	DUS3L	10	2.8	1.72	10	1.7	1.86	1.9	3.19	0.75	-1.7	5.1	0
ENSG00000185591	SP1	1	2.2	3.08	1	-2.2	3.85	-2.1	3.18	0.75	-4	3.6	0
ENSG00000105127	AKAP8	10	5.2	5.85	10	1.1	0.467	5.1	3.16	0.752	0.4	10	0
ENSG00000123384	LRP1	10	0.6	0.675	10	1.2	3.16	1	3.16	0.752	-1.3	2.8	0
ENSG00000132466	ANKRD17	9	4.2	1.86	9	2.9	2.38	3.8	3.16	0.752	0	7.4	0
ENSG00000078687	TNRC6C	10	-2.1	2.92	10	-3.5	1.78	-3.1	3.13	0.755	-7	0.7	0
ENSG00000167264	DUS2	10	0.8	1.8	10	-4.3	3.73	0.8	3.13	0.755	-8.1	3.1	0
ENSG00000100129	EIF3L	9	2.7	4.03	9	-0.5	0.949	2.6	3.12	0.756	-2.4	5	0
ENSG00000196839	ADA	10	1.3	3.33	10	0.5	0.764	1.1	3.11	0.756	-1.8	4.2	0
ENSG00000211450	C11ORF31	10	0.9	2.82	10	0.5	0.896	0.7	3.09	0.758	-0.6	3.2	0
ENSG00000119812	FAM98A	10	2.3	5.26	10	-2.8	3.05	1.8	3.09	0.758	-4.8	4.3	0
ENSG00000026297	RNASET2	10	0.5	0.418	10	1.4	3.86	0.9	3.08	0.759	-0.7	3.4	0
ENSG00000185130	HIST1H2BL	10	4.3	4.77	10	-3.2	1.72	1.1	3.07	0.76	-3.3	9	0
ENSG00000108771	DHX58	9	-2.8	4.84	9	2	3.16	2.2	3.07	0.76	-5.1	4.8	0
ENSG00000080572	PIH1D3	10	-1.3	1.08	10	-1.5	2.24	-1.4	3.07	0.76	-3.5	1.3	0
ENSG00000184619	KRBA2	10	0	0	10	-4.9	5.45	-1.2	3.06	0.761	-9.3	0	0
ENSG00000198791	CNOT7	10	3.1	5.77	9	-0.2	0.131	3.1	3.04	0.762	-0.4	6.5	0
ENSG00000205413	SAMD9	10	-3.3	1.34	10	-1.9	3.31	-2.1	3.04	0.762	-6.2	0.6	0
ENSG00000122729	ACO1	10	-0.9	1.23	10	-0.9	2.01	-0.9	3.03	0.763	-3.2	0.7	0
ENSG00000100697	DICER1	9	0	0	9	-1.7	4.79	-1.5	3.01	0.765	-3.9	0.4	0
ENSG00000159217	IGF2BP1	10	-0.9	1	10	-1.1	2.22	-1.1	3	0.766	-4	7.5	0
ENSG00000128340	RAC2	9	-2.1	4.61	10	-0.5	0.687	-1.7	3	0.766	-4.5	0.5	0
ENSG00000118197	DDX59	9	-3.2	5.9	8	0.6	0.466	-3.1	3	0.766	-6.8	0.5	0
ENSG00000170315	UBB	10	-4.8	5.37	10	-0.3	0.209	-0.5	2.99	0.767	-10	0.1	0
ENSG00000132972	RNF17	10	6.8	6.42	10	-3.4	1.8	6.7	2.99	0.767	-3.2	13	0
ENSG00000030582	GRN	9	-1.3	2.46	9	0.9	1.71	-1.1	2.99	0.767	-3.4	3.1	0
ENSG00000158373	HIST1H2BD	10	2.7	1.34	10	0.9	2.11	1.1	2.99	0.767	-1.8	4.9	0
ENSG00000213551	DNAJC9	9	-0.6	0.754	10	3.3	3.22	-1.1	2.98	0.768	-3.1	5.9	0
ENSG00000123352	SPATS2	10	6.5	3.71	10	0.8	0.906	1.2	2.98	0.768	-0.4	11.6	0
ENSG00000187024	PTRH1	9	-3.1	2.19	9	3.1	2.14	-3.3	2.98	0.768	-7	3.8	0
ENSG00000065911	MTHFD2	10	-2.3	3.83	10	-5.2	2.35	-5	2.97	0.769	-10.5	6.1	0
ENSG00000152969	JAKMIP1	10	0.8	1.86	10	5.4	3.02	5.9	2.97	0.769	0.2	12	0
ENSG00000129824	RPS4Y1	10	-0.9	0.768	10	-1.2	2.47	-1.1	2.97	0.769	-3.2	0.9	0
ENSG00000109832	DDX25	10	-2.9	2.32	10	-1.9	1.42	-2.2	2.96	0.77	-5.2	1.9	0
ENSG00000137710	RDX	10	-1	0.825	10	-0.6	2.47	-0.7	2.95	0.77	-3	0.6	0
ENSG00000135486	HNRNPA1	10	4.1	4.93	8	1	0.772	3.8	2.95	0.77	-3.1	7.8	0
ENSG00000135250	SRPK2	8	3.6	2.68	9	-0.7	1.32	-0.9	2.95	0.77	-2.6	5.8	0
ENSG00000100403	ZC3H7B	9	1.3	1.39	9	1.1	1.82	1.2	2.94	0.771	-0.7	2.8	0
ENSG00000182909	LENG9	10	-5	6.49	10	0.9	2.83	-5	2.94	0.771	-10	1.1	0
ENSG00000145216	FIP1L1	10	-4.1	2.22	9	-5.3	1.72	-5.1	2.93	0.772	-11	2.5	0
ENSG00000169174	PCSK9	10	1.7	2.67	10	0.9	1.26	1.2	2.93	0.772	-1.4	3.9	0
ENSG00000149781	FERMT3	9	0	0	9	2.7	3.35	2.6	2.93	0.772	-0.2	5.6	0
ENSG00000163659	TIPARP	10	-1	1.88	10	-0.6	1.45	-0.7	2.92	0.772	-3	0.6	0
ENSG00000075618	FSCN1	10	2.3	3.53	10	0.7	1.27	0.9	2.91	0.773	-0.5	4.3	0
ENSG00000138029	HADHB	10	-4.7	5.14	10	-1.2	0.913	-4.6	2.91	0.773	-9.4	0.6	0
ENSG00000163565	IFI16	9	0.3	0.229	10	1.8	4.83	1.7	2.91	0.773	-0.4	4.3	0
ENSG00000204574	ABCF1	8	3.5	1.25	10	-3	5.6	-3	2.89	0.775	-7	5.8	0
ENSG00000162851	TFB2M	9	-1	1.06	8	-1.2	2.08	-1.1	2.88	0.776	-3	7.2	0
ENSG00000165275	TRMT10B	9	6	1.26	9	-1.5	4.53	-1.3	2.87	0.777	-4	8.5	0
ENSG00000185945	NXF2B	2	1.4	0.84	1	1.8	2.33	1.6	2.86	0.777	-1.3	3	0
ENSG00000010244	ZNF207	9	0.2	0.0265	10	2.7	5.51	2.6	2.86	0.777	-2.5	6	0
ENSG00000005100	DHX33	9	-3.1	3.7	7	-1.7	0.201	-2.8	2.86	0.777	-7	2.3	0
ENSG00000129245	FXR2	10	-3.2	4	10	-0.8	1.04	-1.3	2.85	0.778	-6	1.2	0
ENSG00000185745	IFIT1	10	-4	0.751	10	-3.1	2.81	-3.6	2.85	0.778	-8	0.1	0
ENSG00000135838	NPL	0	0	0	1	2	2.99	2	2.85	0.778	-1.2	4	0
ENSG00000177225	PDDC1	0	0	0	1	2	2.99	2	2.85	0.778	-1.2	4	0
ENSG00000114391	RPL24	5	2.3	2.01	5	1	1.65	1.3	2.85	0.778	-1.2	5	0
ENSG00000126432	PRDX5	10	3.9	3.16	10	1	1.44	0.9	2.84	0.779	-0.9	6.6	0
ENSG00000156313	RPGR	10	-0.5	0.488	10	-0.7	2.57	-0.6	2.84	0.779	-2	1.2	0
ENSG00000133112	TPT1	10	-0.7	1.96	10	2.5	3.27	-0.8	2.81	0.782	-2.8	4.8	0
ENSG00000137815	RTF1	10	1.6	0.692	10	2.3	2.61	1.8	2.8	0.782	-3	4.5	0
ENSG00000270106	TSNAX-DISC1	1	-2.2	3.47	1	0.3	0.0589	-2.1	2.79	0.783	-4	1.1	0
ENSG00000178209	PLEC	9	-2.1	1.92	9	3.4	3.44	0.9	2.79	0.783	-2.6	11.3	0
ENSG00000179837	RBM15B	7	0	0	7	1.4	3.9	1.2	2.79	0.783	-0.4	3.8	0
ENSG00000152601	MBNL1	10	-0.8	3.59	10	3.9	2.09	-0.6	2.78	0.784	-3	6.3	0
ENSG00000204842	ATXN2	10	4.3	4.24	10	0.7	0.748	1.1	2.78	0.784	-0.2	8	0
ENSG00000132819	RBM38	10	0.1	0.0204	10	2.2	5.28	2.1	2.78	0.784	-0.3	4.6	0
ENSG00000188846	RPL14	9	-2.4	4.68	9	-0.5	0.595	-2.3	2.75	0.787	-4.7	1.7	0
ENSG00000132485	ZRANB2	9	-2.5	1.39	10	2	2.54	1.3	2.75	0.787	-3.2	4.4	0
ENSG00000164134	NAA15	10	-1.4	1.19	10	-0.9	1.82	-1.3	2.74	0.788	-3.4	5.9	0
ENSG00000104889	RNASEH2A	10	-0.4	0.376	10	4.2	3.93	3.8	2.73	0.789	-1.4	7.4	0
ENSG00000119922	IFIT2	9	-1.1	2.2	9	-1.2	0.711	-1.1	2.72	0.79	-3.6	1	0
ENSG00000026025	VIM	10	1.4	2.53	10	0.4	0.616	1.3	2.71	0.791	-1.7	3.7	0
ENSG00000107949	BCCIP	9	0.6	0.845	9	1.1	2.42	0.9	2.7	0.792	-2.1	2.7	0
ENSG00000224470	ATXN1L	9	-0.7	1.77	10	1.7	3.77	1.5	2.7	0.792	-1.5	3.4	0
ENSG00000108588	CCDC47	10	-0.9	0.831	10	-0.7	2.13	-0.8	2.69	0.793	-2.5	0.7	0
ENSG00000172733	PURG	10	5.1	0.245	10	1.8	3.26	1.7	2.69	0.793	-1.2	8.2	0
ENSG00000128394	APOBEC3F	10	1.5	1.03	10	1	2	1.2	2.69	0.793	-1.6	4	0
ENSG00000084070	SMAP2	0	0	0	1	2	2.83	2	2.68	0.793	-1.2	4	0
ENSG00000168995	SIGLEC7	0	0	0	1	2	2.83	2	2.68	0.793	-1.2	4	0
ENSG00000144045	DQX1	9	3.7	2.58	10	-1.3	2.48	2.5	2.68	0.793	-2.7	5.9	0
ENSG00000111605	CPSF6	9	0.8	0.51	9	-1.1	4.48	-0.9	2.67	0.794	-2.7	1.1	0
ENSG00000104613	INTS10	10	-3.4	5.5	8	4.8	2.75	-3.3	2.66	0.795	-7	7	0
ENSG00000135269	TES	10	-1.7	2.97	10	-3.6	1.48	-1.1	2.65	0.796	-6.8	0.6	0
ENSG00000117450	PRDX1	9	0.2	0.262	10	-4.8	5.96	-4.8	2.64	0.797	-10	5.4	0
ENSG00000170935	NCBP2L	10	-0.5	0.91	10	-0.6	1.95	-0.5	2.64	0.797	-2	0.7	0
ENSG00000104679	R3HCC1	10	0.9	2.03	10	0.7	0.801	0.8	2.63	0.797	-1.1	2.9	0
ENSG00000142528	ZNF473	9	-1	0.527	9	4	4.24	4.5	2.63	0.797	-1.8	10	0
ENSG00000143761	ARF1	10	-3.2	1.18	10	-1.9	2.79	-2.3	2.63	0.797	-6.4	3.5	0
ENSG00000003756	RBM5	10	1.6	2.87	10	0.7	0.954	1.2	2.62	0.798	-3	4.3	0
ENSG00000134030	CTIF	9	1.7	2.64	9	-0.6	0.837	1.5	2.61	0.799	-1.2	3.7	0
ENSG00000233822	HIST1H2BN	10	1.1	3.35	10	3.5	1.49	1	2.6	0.8	-6	5.9	0
ENSG00000134398	ERN2	10	0.8	1.85	10	-2.7	4.5	0.9	2.59	0.801	-5.4	2.5	0
ENSG00000115267	IFIH1	10	-0.9	0.556	10	-0.7	2.24	-0.7	2.59	0.801	-4	9.5	0
ENSG00000162642	C1ORF52	10	1	1.58	10	2	1.69	1	2.58	0.802	-1.6	4.5	0
ENSG00000181026	AEN	10	-2.6	5.65	10	5.1	3.32	-2.6	2.57	0.803	-6	7.7	0
ENSG00000177483	RBM44	10	1.7	1.22	10	-0.8	2.29	-0.6	2.57	0.803	-2	3.1	0
ENSG00000086758	HUWE1	10	0.6	0.998	10	5.4	3.93	0.5	2.57	0.803	-0.4	10.1	0
ENSG00000102900	NUP93	10	-3.1	2.8	10	1.3	1.2	-3.5	2.54	0.806	-7.7	1.5	0
ENSG00000177885	GRB2	10	-1.9	3.17	10	-0.7	0.726	-1.1	2.54	0.806	-3.5	0.4	0
ENSG00000235162	C12ORF75	0	0	0	1	1.9	2.67	1.9	2.53	0.806	-1.3	4	0
ENSG00000084072	PPIE	7	-0.7	0.803	8	-2.4	3.33	-1	2.53	0.806	-4.9	6	0
ENSG00000108107	RPL28	9	-0.4	0.52	9	2.1	5.26	2	2.53	0.806	-1.6	4.7	0
ENSG00000117691	NENF	0	0	0	1	1.9	2.67	1.9	2.53	0.806	-1.3	4	0
ENSG00000011376	LARS2	10	-0.4	0.516	10	-4.2	4.65	-0.5	2.51	0.807	-8.9	0.3	0
ENSG00000180228	PRKRA	10	-1.1	1.8	10	-1	0.88	-1.1	2.5	0.808	-3.2	0.7	0
ENSG00000169288	MRPL1	10	-4.4	5.68	10	-0.2	0.162	-4.3	2.42	0.814	-9	4	0
ENSG00000132467	UTP3	9	5.7	3.94	9	-1.4	3	5.6	2.42	0.814	-6.5	11	0
ENSG00000101746	NOL4	10	-5	5.58	10	0	0	-5	2.41	0.815	-10	-0.2	0
ENSG00000119917	IFIT3	10	-0.6	0.47	10	-2.9	4.7	-2.7	2.4	0.816	-5.5	0.4	0
ENSG00000112339	HBS1L	10	5.7	5.11	9	1.1	0.225	5.6	2.39	0.817	-2.6	10.2	0
ENSG00000179604	CDC42EP4	10	-0.7	0.93	10	-2.9	1.95	-0.5	2.38	0.817	-5.3	0.7	0
ENSG00000166889	PATL1	9	5.8	0.749	10	-3	2.34	-2.6	2.38	0.817	-6	7.8	0
ENSG00000203867	RBM20	8	-0.7	1.45	8	-1.4	1.62	-0.8	2.38	0.817	-4	9.1	0
ENSG00000135341	MAP3K7	1	-1.7	2.5	0	0	0	-1.7	2.37	0.818	-3	1.5	0
ENSG00000182545	RNASE10	10	5.2	0.604	10	5.5	2.03	5.4	2.37	0.818	-0.6	11	0
ENSG00000162664	ZNF326	9	-1.8	4.79	10	0.5	0.392	-1.6	2.36	0.818	-4.5	1.7	0
ENSG00000091127	PUS7	9	0.3	0.121	9	2.1	3.91	1	2.36	0.818	-0.6	4.6	0
ENSG00000010319	SEMA3G	0	0	0	1	-1.6	2.47	-1.6	2.34	0.82	-3	1.5	0
ENSG00000182013	PNMAL1	1	-1.7	2.47	0	0	0	-1.7	2.33	0.821	-3	1.5	0
ENSG00000113658	SMAD5	10	-0.4	0.18	10	1.7	3.6	1.6	2.33	0.821	-2	3.5	0
ENSG00000141367	CLTC	10	0.7	0.49	10	2.1	2.23	0.9	2.32	0.821	-1	10.3	0
ENSG00000122435	TRMT13	9	0.6	1.45	9	0.8	1.07	0.7	2.32	0.821	-1.8	3.6	0
ENSG00000111911	HINT3	10	-3.9	3.78	10	-0.9	1.62	-1	2.31	0.822	-7	0.5	0
ENSG00000130764	LRRC47	10	1.8	4.77	10	-0.7	0.651	1.3	2.29	0.824	-1.9	4.1	0
ENSG00000107651	SEC23IP	10	-1.6	3.32	10	0.4	0.454	-1.2	2.28	0.825	-3.9	1.2	0
ENSG00000185129	PURA	9	-1.4	2.16	9	-0.5	0.479	-1.2	2.27	0.825	-3.6	0.7	0
ENSG00000156735	BAG4	10	1.5	0.983	10	1	1.54	1	2.27	0.825	-2.4	3.7	0
ENSG00000222047	C10ORF55	0	0	0	1	1.8	2.4	1.8	2.26	0.826	-1.5	3	0
ENSG00000197181	PIWIL2	10	-0.8	1.16	10	3	4.79	3.4	2.25	0.827	-2.3	9	0
ENSG00000145391	SETD7	10	0.4	0.7	10	1.4	3.65	0.6	2.25	0.827	-1.4	8.9	0
ENSG00000111011	RSRC2	10	-0.9	0.964	10	-0.8	1.47	-0.9	2.25	0.827	-4	3.9	0
ENSG00000134516	DOCK2	10	2.5	2.04	10	1.2	0.99	1.8	2.25	0.827	-1.3	4.9	0
ENSG00000056097	ZFR	10	-0.8	1.88	10	-0.5	0.731	-0.6	2.24	0.828	-2.6	0.7	0
ENSG00000117523	PRRC2C	10	-3.6	4.01	10	-0.3	0.205	-0.7	2.23	0.829	-6.8	0.9	0
ENSG00000143815	LBR	10	1.2	2.66	10	0.2	0.0729	1.2	2.22	0.83	-1	3.4	0
ENSG00000185298	CCDC137	10	-1.9	2.21	10	-0.8	0.627	-1.1	2.21	0.831	-4.1	0.9	0
ENSG00000187959	CPSF4L	10	4.3	1.01	10	-1.5	3.51	-0.8	2.2	0.832	-4	5.8	0
ENSG00000158163	DZIP1L	10	4.8	0.575	10	-3	5.2	-2.9	2.2	0.832	-7	5	0
ENSG00000092841	MYL6	9	-4	1.04	10	0.9	2.12	0.9	2.2	0.832	-6	3	0
ENSG00000151962	RBM46	10	0.5	0.657	10	-2.3	2.16	-1	2.19	0.833	-6	6.7	0
ENSG00000163214	DHX57	10	1.1	2.21	10	0.5	0.513	0.9	2.19	0.833	-1.6	2.9	0
ENSG00000102081	FMR1	10	1.9	4.65	10	-0.6	0.911	1.5	2.17	0.835	-1.6	4.3	0
ENSG00000142541	RPL13A	7	4.1	2.07	7	-3.2	3.55	-3	2.17	0.835	-7	5.8	0
ENSG00000198492	YTHDF2	9	-2.9	5.29	9	2.3	3.1	1	2.17	0.835	-5.9	6.9	0
ENSG00000079841	RIMS1	10	1.7	1.71	10	0.8	0.96	1	2.17	0.835	-0.9	3.4	0
ENSG00000255663	RP11-212D19.4	1	1.8	2.04	1	0.9	0.553	1.7	2.16	0.835	-1.4	3	0
ENSG00000175573	C11ORF68	8	3.2	1.34	7	0.9	2.05	0.8	2.15	0.836	-0.4	5.4	0
ENSG00000100601	ALKBH1	9	-2.2	4.15	10	4.5	5.33	4.4	2.15	0.836	-3.7	8.4	0
ENSG00000079246	XRCC5	8	-3.6	3.57	7	-0.9	1.72	-3.4	2.14	0.837	-6.8	1.2	0
ENSG00000105398	SULT2A1	1	-1.6	2.26	0	0	0	-1.6	2.13	0.838	-3	1.5	0
ENSG00000169871	TRIM56	10	-1	1.76	10	-2.3	1.63	-1.5	2.13	0.838	-4.3	0.9	0
ENSG00000168334	XIRP1	10	-3.2	3.74	10	-0.5	0.000363	-1.1	2.1	0.841	-6.6	0.6	0
ENSG00000101782	RIOK3	9	1.3	2.22	9	0.6	0.489	0.9	2.09	0.842	-0.7	3.4	0
ENSG00000106443	PHF14	10	-0.5	0.799	10	-1	1.71	-0.7	2.09	0.842	-2.6	0.9	0
ENSG00000092345	DAZL	10	0.3	0.168	10	1	2.69	0.9	2.09	0.842	-1.3	2.8	0
ENSG00000170027	YWHAG	10	0	0	10	-0.8	3.21	-0.6	2.09	0.842	-2	0.7	0
ENSG00000084463	WBP11	10	0.5	0.691	10	0.7	1.64	0.6	2.08	0.842	-1.1	2	0
ENSG00000187479	C11ORF96	1	1.9	2.2	0	0	0	1.9	2.08	0.842	-1.5	3	0
ENSG00000124541	RRP36	9	-1.7	1.65	8	-0.8	1.43	-1.1	2.07	0.843	-4	6.4	0
ENSG00000150990	DHX37	6	3.6	2	4	-1.1	1.48	-1.2	2.06	0.843	-3.8	6	0
ENSG00000146453	PNLDC1	10	-0.5	0.451	10	-1	2.03	-0.8	2.05	0.844	-3	1.7	0
ENSG00000173715	C11ORF80	0	0	0	1	-1.5	2.16	-1.5	2.03	0.846	-3	1.5	0
ENSG00000162639	HENMT1	10	5.5	4.77	10	-2.6	2.64	1.5	2.02	0.846	-3.9	9.8	0
ENSG00000181218	HIST3H2A	8	-4.9	4.74	8	0	0	-4.9	2.01	0.847	-10	0.6	0
ENSG00000146007	ZMAT2	8	4.6	3.08	9	1.6	1.71	4.4	2	0.848	-0.8	9	0
ENSG00000239672	NME1	2	-0.4	0.269	2	2.3	3.13	2.3	1.99	0.849	-1.2	5	0
ENSG00000186666	BCDIN3D	10	5.7	1.41	10	1.8	2.3	0.6	1.98	0.85	-1.9	9.1	0
ENSG00000136854	STXBP1	9	0.9	0.565	9	1	1.57	1	1.98	0.85	-0.9	3.6	0
ENSG00000170473	WIBG	9	4.2	2.25	9	2.2	1.37	3.8	1.96	0.852	-2.5	8	0
ENSG00000115677	HDLBP	10	-1	0.604	10	-1.1	1.52	-1.1	1.96	0.852	-3.3	0.8	0
ENSG00000140948	ZCCHC14	9	0.7	1.09	10	0.6	1.03	0.6	1.96	0.852	-2.4	2.6	0
ENSG00000007520	TSR3	9	-0.7	1.49	9	-2.5	2.85	-1	1.95	0.853	-4.9	2.8	0
ENSG00000139218	SCAF11	10	0	0	10	-4.2	4.06	-0.5	1.95	0.853	-9	5.5	0
ENSG00000173545	ZNF622	10	2.9	4.51	9	-1.8	3.37	2.8	1.94	0.853	-3.1	5.8	0
ENSG00000048828	FAM120A	10	0.9	0.273	10	0.9	1.8	0.9	1.94	0.853	-1.4	3	0
ENSG00000178149	DALRD3	10	4.5	2.81	10	0.6	1.41	0.5	1.93	0.854	-6.7	8.1	0
ENSG00000130589	HELZ2	8	-1.3	1.11	9	-2.7	1.98	-1.2	1.93	0.854	-5.3	1.4	0
ENSG00000154548	SRSF12	10	-0.6	0.889	10	-0.7	1.19	-0.6	1.93	0.854	-2.6	0.8	0
ENSG00000165502	RPL36AL	9	-2.9	1.13	10	1	2.92	0.4	1.92	0.855	-6	3.6	0
ENSG00000153250	RBMS1	10	-0.9	2.58	10	-0.1	0.0108	-0.9	1.91	0.856	-3.3	2.5	0
ENSG00000069248	NUP133	10	-1.4	2.65	10	3.1	1.19	-1.1	1.9	0.856	-4.3	4.6	0
ENSG00000046647	GEMIN8	7	6.1	1.41	7	0.8	1.28	0.7	1.9	0.856	-1.9	11	0
ENSG00000086232	EIF2AK1	10	0.7	1.99	9	-3.9	0.568	0.7	1.89	0.857	-8	8.1	0
ENSG00000138303	ASCC1	10	-0.7	1.59	10	-0.4	0.637	-0.5	1.89	0.857	-2	1.3	0
ENSG00000166949	SMAD3	10	0.6	0.555	10	3.1	2.03	2.6	1.89	0.857	-0.7	5.7	0
ENSG00000131503	ANKHD1	5	1.5	1.06	5	2	1.03	1.7	1.87	0.859	-0.6	4	0
ENSG00000137628	DDX60	10	1.5	2.46	10	0.2	0.0651	1.5	1.87	0.859	-0.8	4.7	0
ENSG00000167004	PDIA3	10	-4.6	1.13	10	0.8	1.81	0.7	1.86	0.86	-7.3	3	0
ENSG00000101210	EEF1A2	10	0.2	0.418	10	-0.8	2.96	-0.8	1.86	0.86	-4	7.2	0
ENSG00000169972	PUSL1	9	0.4	1.32	9	3.1	1.91	0.5	1.85	0.861	-0.6	10.1	0
ENSG00000168101	NUDT16L1	9	0.3	0.156	10	-4	5.03	-4	1.84	0.861	-8	4.6	0
ENSG00000116539	ASH1L	10	-0.3	0.151	10	-0.9	2.26	-0.6	1.84	0.861	-2.6	1.1	0
ENSG00000106211	HSPB1	10	2.2	3.86	10	0	0	2	1.83	0.862	-2.3	5.6	0
ENSG00000189369	GSPT2	9	-4	2.38	9	-1.5	2.34	-1.8	1.82	0.863	-7.2	0.8	0
ENSG00000071794	HLTF	9	-1	2.78	9	-0.2	0.227	-0.7	1.81	0.864	-2.7	0.7	0
ENSG00000173681	CXORF23	9	-0.9	1.31	9	-1.4	0.703	-0.9	1.81	0.864	-3.4	0.8	0
ENSG00000170298	LGALS9B	5	0.7	0.318	6	1.6	1.7	1.5	1.81	0.864	-2.1	3.9	0
ENSG00000165799	RNASE7	10	4.9	1.13	10	1.3	2.62	1.6	1.81	0.864	-0.7	8.2	0
ENSG00000101391	CDK5RAP1	9	2.9	0.303	10	1.8	2.05	1.9	1.8	0.864	-0.4	5.3	0
ENSG00000163510	CWC22	6	3.1	1.2	6	-3.6	3.64	-3.5	1.79	0.865	-8	3.9	0
ENSG00000197903	HIST1H2BK	10	-1	2.36	10	0.7	0.372	-0.9	1.78	0.866	-3	6.9	0
ENSG00000159409	CELF3	8	0.9	1.83	8	1.9	0.393	0.8	1.77	0.867	-1.3	4.1	0
ENSG00000144218	AFF3	10	-1.2	1.79	10	-0.5	0.642	-0.6	1.77	0.867	-3	1.7	0
ENSG00000157110	RBPMS	10	-1.1	0.659	10	-3.3	1.76	0.7	1.77	0.867	-6	2.1	0
ENSG00000129250	KIF1C	10	4.8	0.0528	10	-1.1	2.32	-0.9	1.76	0.868	-3	6.7	0
ENSG00000125384	PTGER2	0	0	0	1	-1.3	1.87	-1.3	1.76	0.868	-3	1.6	0
ENSG00000132182	NUP210	10	-0.7	0.28	10	-0.9	1.68	-0.8	1.74	0.869	-3	7.4	0
ENSG00000179958	DCTPP1	1	1.7	1.84	0	0	0	1.7	1.73	0.87	-1.6	3	0
ENSG00000188739	RBM34	9	5.1	4.96	9	0	0	5.1	1.72	0.87	-0.4	9.2	0
ENSG00000112232	KHDRBS2	10	0.2	0.07	10	2.3	3.23	1.1	1.72	0.87	-1.6	5.2	0
ENSG00000117569	PTBP2	10	-0.8	1.77	10	-0.3	0.257	-0.5	1.71	0.871	-4.1	1	0
ENSG00000132518	GUCY2D	1	-1.5	1.82	0	0	0	-1.5	1.71	0.871	-3	1.6	0
ENSG00000155307	SAMSN1	10	0.8	0.216	10	3.7	3.36	1.2	1.71	0.871	-0.7	6.6	0
ENSG00000166226	CCT2	5	3.8	3.59	5	-0.3	0.161	3.7	1.7	0.872	-2.1	6.9	0
ENSG00000138709	LARP1B	10	-0.4	0.664	10	-2.9	1.81	-0.4	1.68	0.873	-5.7	2.5	0
ENSG00000129675	ARHGEF6	10	6.9	4.49	10	0	0	0.5	1.68	0.873	-1.7	12.2	0
ENSG00000068796	KIF2A	10	-0.9	1.16	10	-3.4	3.61	-3.2	1.68	0.873	-6.3	0.5	0
ENSG00000164548	TRA2A	10	1	2.14	10	-0.3	0.33	0.6	1.67	0.874	-1.1	3.2	0
ENSG00000182054	IDH2	10	-4.4	1.39	10	1.6	2.56	0.7	1.67	0.874	-7.2	4.3	0
ENSG00000125207	PIWIL1	10	0.1	0.0215	10	-1.6	3.77	-0.7	1.66	0.875	-3.6	0.8	0
ENSG00000240563	L1TD1	10	0.4	0.384	10	-1.1	1.98	-0.9	1.66	0.875	-3.2	1.9	0
ENSG00000086102	NFX1	10	-3.3	2.43	10	0.7	1.1	0.6	1.66	0.875	-7	7.9	0
ENSG00000175387	SMAD2	10	0	0	10	1.1	2.43	0.7	1.66	0.875	-0.6	2	0
ENSG00000023191	RNH1	10	4.2	1.46	10	1.3	2.21	0.9	1.65	0.875	-1.1	7.3	0
ENSG00000185736	ADARB2	9	5	2.84	9	-1.1	2.57	-0.9	1.64	0.876	-3	8.4	0
ENSG00000196591	HDAC2	10	0.8	2.46	10	4.2	1.99	0.6	1.63	0.877	-0.4	7.3	0
ENSG00000184897	H1FX	10	-3.3	2.41	10	1.9	4.19	1.8	1.63	0.877	-5.6	4.3	0
ENSG00000013523	ANGEL1	10	-4.4	1.32	10	-0.7	2.08	-0.6	1.62	0.878	-7.8	2.2	0
ENSG00000125485	DDX31	9	-0.3	0.365	9	-1.3	2.19	-1	1.61	0.879	-2.8	1.9	0
ENSG00000131368	MRPS25	9	-0.6	1.14	8	4.7	2.85	4.6	1.61	0.879	-1.2	9	0
ENSG00000102103	PQBP1	10	-1.6	2.74	9	4.1	2.57	-0.8	1.6	0.879	-3.4	7	0
ENSG00000143486	EIF2D	10	0.5	0.465	10	0.6	1.27	0.6	1.59	0.881	-2.5	2	0
ENSG00000126952	NXF5	10	-4.1	4.61	10	0.5	0.627	-4	1.59	0.881	-7.8	1.5	0
ENSG00000149658	YTHDF1	9	-1.2	2.61	9	1.3	3.49	1.1	1.58	0.882	-2.5	3	0
ENSG00000101665	SMAD7	10	0.2	0.0553	10	-2.6	4.44	-2.5	1.57	0.883	-5.7	0.8	0
ENSG00000111247	RAD51AP1	10	-0.8	1.41	10	-0.7	0.267	-0.7	1.56	0.884	-2.4	1.3	0
ENSG00000164342	TLR3	10	3	0.375	10	1.7	1.74	1.9	1.56	0.884	-2.2	5.4	0
ENSG00000113649	TCERG1	8	-1	0.311	8	5	1.98	5.4	1.56	0.884	-1.1	11	0
ENSG00000156110	ADK	10	-0.2	0.162	10	-1.2	2.19	-0.7	1.54	0.885	-3.4	0.7	0
ENSG00000168806	LCMT2	9	0.3	0.165	9	-2.4	2.53	-1	1.53	0.886	-5.1	1.6	0
ENSG00000089682	RBM41	10	-2	2.57	10	-0.1	0.0189	-1.8	1.53	0.886	-4	0.8	0
ENSG00000165055	METTL2B	9	-0.8	1.19	9	-0.4	0.713	-0.5	1.53	0.886	-2.7	1.8	0
ENSG00000105948	TTC26	1	-1.4	1.61	0	0	0	-1.4	1.51	0.888	-3	1.6	0
ENSG00000078328	RBFOX1	9	-0.6	1.02	9	-0.8	0.641	-0.6	1.5	0.888	-2.4	1.4	0
ENSG00000100941	PNN	9	-3.8	1.7	9	-0.8	2.3	-0.7	1.49	0.889	-7.8	1.5	0
ENSG00000084207	GSTP1	10	-0.2	0.0196	10	-2.5	3.33	-0.8	1.48	0.89	-5.1	4.5	0
ENSG00000171103	TRMT61B	9	2.4	1.41	9	-1.1	2.38	-0.8	1.47	0.891	-2.8	3.8	0
ENSG00000110060	PUS3	10	-2.2	1.32	10	-3.4	1.22	-3.1	1.46	0.892	-6.2	1.3	0
ENSG00000114416	FXR1	10	0.1	0.0533	10	-3.8	4.29	-0.5	1.45	0.892	-7.7	1.3	0
ENSG00000234545	FAM133B	10	-1	0.711	10	-2.4	1.95	-1.3	1.45	0.892	-5	2.7	0
ENSG00000196396	PTPN1	10	0.2	0.0608	10	1.2	2.08	1.1	1.44	0.893	-1.4	3.7	0
ENSG00000137996	RTCA	9	0.1	0.028	9	-1.3	2.31	-1.2	1.43	0.894	-3.5	1.2	0
ENSG00000136810	TXN	7	4.8	1.46	7	1.5	2.14	-0.7	1.43	0.894	-2	8.4	0
ENSG00000173809	TDRD12	10	-0.1	0.0217	10	-0.7	2.36	-0.5	1.42	0.895	-2.5	2	0
ENSG00000125970	RALY	10	1.9	4.13	10	-2.1	2.33	1.6	1.42	0.895	-3.3	3.8	0
ENSG00000092847	AGO1	10	5.7	0.708	10	-5	3.52	-1.2	1.4	0.896	-10	7.7	0
ENSG00000197991	PCDH20	10	4.5	3.35	10	0	0	0.6	1.39	0.897	-0.7	8.4	0
ENSG00000143493	INTS7	10	0	0	10	3.5	4.42	3.2	1.39	0.897	-1.2	6.8	0
ENSG00000111331	OAS3	10	-1.4	2.19	10	-0.3	0.195	-1.1	1.37	0.898	-4	6	0
ENSG00000133606	MKRN1	10	0.2	0.157	10	0.8	1.69	0.7	1.37	0.898	-1.8	3.3	0
ENSG00000168872	DDX19A	9	-0.7	0.44	9	-3.4	3.07	-3.2	1.37	0.898	-6.6	0.6	0
ENSG00000144535	DIS3L2	10	0.9	0.723	10	-0.8	1.38	0.8	1.37	0.898	-2.9	3	0
ENSG00000065883	CDK13	10	0.6	0.757	10	0.7	0.73	0.7	1.36	0.899	-0.6	4.3	0
ENSG00000072858	SIDT1	10	1	0.883	10	-3.6	3.31	-1.1	1.36	0.899	-7	2.4	0
ENSG00000058673	ZC3H11A	10	-2.9	2.01	10	-0.5	0.405	-0.7	1.36	0.899	-5	1.5	0
ENSG00000185624	P4HB	10	-1	1.95	10	-0.2	0.274	-0.5	1.33	0.901	-3	3.9	0
ENSG00000100441	KHNYN	7	-2.5	1.99	7	-0.6	0.889	-0.6	1.33	0.901	-4.9	1.6	0
ENSG00000153048	CARHSP1	10	0.7	1.26	10	-1.5	3.96	-1.4	1.33	0.901	-3.4	1.5	0
ENSG00000196176	HIST1H4A	10	5.2	1.64	10	-1.1	1.69	-0.9	1.32	0.902	-3.5	7.6	0
ENSG00000247596	TWF2	9	-1.8	2.89	9	-0.3	0.0865	-1	1.32	0.902	-3.7	0.8	0
ENSG00000121774	KHDRBS1	10	-2.3	0.629	10	-0.6	1.13	-0.5	1.32	0.902	-4.4	1.7	0
ENSG00000186364	NUDT17	1	1.5	1.4	0	0	0	1.5	1.3	0.904	-1.6	3	0
ENSG00000214575	CPEB1	9	0.9	2.32	9	0.1	0.0218	0.7	1.3	0.904	-1.7	3.5	0
ENSG00000103248	MTHFSD	10	0.9	0.832	10	-2.8	3.69	-0.5	1.3	0.904	-5.8	3.6	0
ENSG00000137944	CCBL2	10	0.5	0.64	10	0.5	0.764	0.5	1.29	0.905	-1.4	2	0
ENSG00000205022	PABPN1L	9	0.3	0.648	9	3.3	2.08	5.1	1.29	0.905	-0.5	9.9	0
ENSG00000115310	RTN4	10	3	0.864	10	1	0.78	1.1	1.27	0.906	-0.7	5.2	0
ENSG00000118246	FASTKD2	10	0.7	0.869	10	1.1	0.569	0.7	1.25	0.908	-2	2.7	0
ENSG00000170379	FAM115C	0	0	0	1	-1.1	1.34	-1.1	1.25	0.908	-2	1.7	0
ENSG00000108406	DHX40	9	-0.6	1.26	9	-0.3	0.201	-0.5	1.25	0.908	-2.5	1.3	0
ENSG00000127022	CANX	10	1.8	2.88	10	-0.9	1.5	-0.6	1.24	0.908	-2.1	4.3	0
ENSG00000130935	NOL11	9	1.5	3.03	9	-0.4	0.732	1.1	1.24	0.908	-1.2	3.6	0
ENSG00000104626	ERI1	10	-3.9	1.07	10	3.1	2.58	4.5	1.23	0.909	-4.6	10	0
ENSG00000104967	NOVA2	10	-0.4	0.451	10	-0.8	1.02	-0.5	1.23	0.909	-3	2.3	0
ENSG00000243811	APOBEC3D	10	4.2	2.98	10	-0.7	1.13	-0.5	1.23	0.909	-2.4	7.6	0
ENSG00000166025	AMOTL1	1	-1.3	1.31	0	0	0	-1.3	1.22	0.91	-2	1.7	0
ENSG00000139767	SRRM4	10	-0.4	0.263	10	-0.5	1.07	-0.5	1.22	0.91	-2.5	1.2	0
ENSG00000179299	NSUN7	10	0.6	0.429	10	-5.6	3.31	-0.3	1.22	0.91	-10.7	2.4	0
ENSG00000126749	EMG1	6	6	1.95	7	-0.7	0.978	-0.8	1.2	0.911	-3.8	10.5	0
ENSG00000011465	DCN	10	0.5	0.738	10	0.4	0.589	0.4	1.2	0.911	-1.2	3.3	0
ENSG00000126070	AGO3	10	0.9	1.73	10	-3.3	1.12	0.7	1.19	0.912	-5.6	2	0
ENSG00000126698	DNAJC8	9	1.2	1.59	9	-3	1.35	0.7	1.19	0.912	-5	2.7	0
ENSG00000100299	ARSA	1	-1.2	1.26	0	0	0	-1.2	1.17	0.913	-2	1.7	0
ENSG00000161970	RPL26	4	0.8	0.431	4	-1.3	1.23	-1.1	1.17	0.913	-3	2.3	0
ENSG00000116288	PARK7	9	1.1	1.56	9	-0.6	0.904	0.8	1.16	0.914	-1.3	2.7	0
ENSG00000048740	CELF2	9	0.3	0.186	9	1.7	1.99	1.6	1.16	0.914	-1.7	4.4	0
ENSG00000106305	AIMP2	10	-4.6	3.39	10	-0.5	0.751	-0.4	1.15	0.914	-8.5	0.5	0
ENSG00000149257	SERPINH1	10	-0.9	1.41	10	-0.3	0.276	-0.5	1.14	0.915	-3.3	2.8	0
ENSG00000105865	DUS4L	10	1.2	2.3	10	-0.4	0.634	1	1.12	0.917	-1.4	3.2	0
ENSG00000058804	NDC1	10	0.3	0.364	10	0.6	0.991	0.5	1.11	0.917	-1.3	3.3	0
ENSG00000100802	C14ORF93	10	-3.1	0.897	10	-2.6	0.486	-2.9	1.11	0.917	-5.7	0.9	0
ENSG00000163714	U2SURP	10	-0.6	1.26	9	1	1.74	0.9	1.11	0.917	-5.9	3.2	0
ENSG00000163541	SUCLG1	10	0.7	0.622	10	0.9	0.612	0.7	1.11	0.917	-1.4	10.4	0
ENSG00000135127	CCDC64	1	-1.2	1.17	0	0	0	-1.2	1.09	0.918	-2	1.7	0
ENSG00000085415	SEH1L	10	-2.3	1.57	10	-0.3	0.4	-0.4	1.08	0.919	-4.5	0.9	0
ENSG00000147649	MTDH	10	0.6	0.868	10	0.9	0.343	0.8	1.07	0.92	-1.2	2.9	0
ENSG00000163239	TDRD10	8	-0.2	0.0974	8	1.7	2	0.7	1.06	0.921	-0.9	3.8	0
ENSG00000164896	FASTK	9	-1.3	2.33	9	1.5	1.77	-1	1.06	0.921	-2.6	3.2	0
ENSG00000162517	PEF1	8	1.6	2.04	8	0.2	0.173	0.8	1.06	0.921	-2.8	4.6	0
ENSG00000121274	PAPD5	8	-0.4	0.143	8	-2	1.58	-0.6	1.06	0.921	-4.3	1.4	0
ENSG00000030066	NUP160	10	-2.8	4.01	10	0.5	0.489	-1.1	1.06	0.921	-6	3.3	0
ENSG00000102309	PIN4	9	-3.2	1.53	9	-1.3	1.51	-2	1.05	0.921	-6.5	2	0
ENSG00000168724	DNAJC21	9	0	0	10	1.3	3.5	1.3	1.05	0.921	-1.6	8.5	0
ENSG00000155966	AFF2	10	-3.2	3.28	10	0.2	0.0835	-2.9	1.05	0.921	-6.5	2	0
ENSG00000151014	CCRN4L	10	0.3	0.279	10	-3.6	2.69	-3.5	1.05	0.921	-7.4	2.8	0
ENSG00000165359	DDX26B	10	-2.8	1.78	10	-1	0.27	-1	1.03	0.923	-6	2.4	0
ENSG00000198919	DZIP3	10	-0.5	0.257	10	-0.7	0.89	-0.7	1.02	0.923	-2.5	1.3	0
ENSG00000126945	HNRNPH2	10	1.5	1.34	10	0.3	0.341	0.5	1.02	0.923	-2.1	3.8	0
ENSG00000138376	BARD1	8	-2.7	1.5	8	-0.6	1.26	-0.6	1.02	0.923	-5.2	2.3	0
ENSG00000132305	IMMT	10	0	0	9	-0.6	1.35	-0.5	1.02	0.923	-2	1.7	0
ENSG00000136026	CKAP4	10	-0.5	0.896	10	-0.3	0.287	-0.4	1.01	0.924	-1.9	3.8	0
ENSG00000214274	ANG	6	1.1	1.61	6	-2	0.927	0.6	1.01	0.924	-3.8	3	0
ENSG00000178199	ZC3H12D	7	1.2	1.91	7	0.1	0.0187	0.8	1.01	0.924	-0.8	3	0
ENSG00000153207	AHCTF1	9	5	2.33	10	-3.6	0.529	-3.4	1	0.924	-7	7.6	0
ENSG00000157349	DDX19B	10	3.5	4.29	10	-1.4	2.14	-1.3	0.997	0.925	-2.6	6.7	0
ENSG00000135828	RNASEL	9	0.8	0.312	10	2.8	1.41	0.4	0.986	0.925	-3.4	4.8	0
ENSG00000169385	RNASE2	9	0.7	2.04	10	0	0	0.6	0.983	0.926	-3.4	3	0
ENSG00000119314	PTBP3	10	0.5	0.387	10	-2.9	1.21	0.5	0.982	0.926	-5.2	3.2	0
ENSG00000130723	PRRC2B	9	0.3	0.23	9	-1.3	1.79	-1.1	0.981	0.926	-3.7	2.5	0
ENSG00000099822	HCN2	0	0	0	1	1.1	1.05	1.1	0.973	0.926	-1.7	2	0
ENSG00000099942	CRKL	10	-0.4	0.57	10	1.4	1.58	-0.4	0.97	0.926	-2.2	3.2	0
ENSG00000162076	FLYWCH2	10	1.3	1.96	10	0	0	0.9	0.969	0.926	-2.7	2.9	0
ENSG00000226941	RBMY1J	1	-1.3	1.43	1	0	0	-1.2	0.966	0.926	-3	1.6	0
ENSG00000047597	XK	10	-0.5	0.447	10	-0.4	0.606	-0.5	0.959	0.927	-2	0.9	0
ENSG00000120694	HSPH1	10	-0.6	0.68	10	-1.4	1.15	-1.1	0.958	0.927	-3.4	2.5	0
ENSG00000161634	DCD	10	-0.5	0.627	10	-0.4	0.415	-0.5	0.952	0.927	-2.2	1.7	0
ENSG00000160194	NDUFV3	10	1	1.86	10	0.1	0.0528	0.7	0.942	0.928	-1.2	2.5	0
ENSG00000111144	LTA4H	10	0.3	0.103	10	0.9	1.09	0.9	0.941	0.928	-2.5	3.6	0
ENSG00000167315	ACAA2	10	0.5	0.35	10	1.6	0.947	0.6	0.935	0.929	-1.5	4.3	0
ENSG00000153922	CHD1	10	-0.7	0.815	10	-0.4	0.33	-0.5	0.933	0.929	-2	9	0
ENSG00000127824	TUBA4A	10	-0.8	1.16	10	-2.3	0.322	-0.7	0.932	0.929	-4.6	3	0
ENSG00000166598	HSP90B1	7	-2.6	2.35	7	-0.2	0.197	-0.4	0.93	0.929	-5	0.5	0
ENSG00000041802	LSG1	6	0.7	0.55	7	2.7	1.73	0.9	0.929	0.929	-0.8	5.7	0
ENSG00000166133	RPUSD2	10	2.8	1.45	10	0.3	0.122	1.2	0.922	0.93	-1.6	5.3	0
ENSG00000048991	R3HDM1	9	-3.3	1.19	10	1.2	0.373	0.6	0.918	0.93	-6.2	3.1	0
ENSG00000110799	VWF	1	-1.1	0.987	0	0	0	-1.1	0.915	0.93	-2	1.8	0
ENSG00000059122	FLYWCH1	1	-1.1	0.987	0	0	0	-1.1	0.915	0.93	-2	1.8	0
ENSG00000100442	FKBP3	10	0	0	10	-0.8	2.26	-0.5	0.912	0.931	-2.8	1.5	0
ENSG00000134744	ZCCHC11	10	0.7	0.711	10	0.9	0.289	0.7	0.911	0.931	-3.3	4	0
ENSG00000163682	RPL9	3	1	1.02	3	-2	2.29	-1.8	0.907	0.931	-4	1.6	0
ENSG00000065457	ADAT1	10	1	1.37	10	0.1	0.0506	0.9	0.906	0.931	-1.8	2.8	0
ENSG00000162374	ELAVL4	10	0.9	1.24	10	0.1	0.0316	0.6	0.906	0.931	-1.3	2.5	0
ENSG00000173821	RNF213	9	-0.6	0.767	9	-0.3	0.338	-0.5	0.902	0.931	-2	4.5	0
ENSG00000178982	EIF3K	10	3	0.362	10	-0.8	1.87	-0.6	0.9	0.932	-4.3	4.6	0
ENSG00000244509	APOBEC3C	10	-0.6	1.1	10	3.3	2.4	2.8	0.899	0.932	-1.7	6.7	0
ENSG00000172071	EIF2AK3	9	-0.6	0.334	8	2.2	3.04	0.9	0.898	0.932	-1.5	4.4	0
ENSG00000133704	IPO8	10	0.7	1.32	10	0	0	0.6	0.894	0.932	-0.8	2.7	0
ENSG00000161642	ZNF385A	10	3.3	3.73	10	0.2	0.104	0.4	0.888	0.933	-2.7	6.5	0
ENSG00000138279	ANXA7	9	-0.5	0.275	9	-0.4	0.676	-0.5	0.86	0.935	-2.6	1.3	0
ENSG00000104413	ESRP1	10	0	0	10	2.1	2.17	0.9	0.844	0.936	-8.9	5	0
ENSG00000101343	CRNKL1	10	0.6	0.871	10	0.3	0.153	0.5	0.842	0.936	-1.6	2.3	0
ENSG00000113240	CLK4	10	1.8	1.4	10	-1	1.03	-0.9	0.841	0.936	-2.9	4.2	0
ENSG00000188655	RNASE9	10	2.8	0.161	10	-1.2	2.46	-0.6	0.84	0.936	-3.5	4.3	0
ENSG00000185220	PGBD2	1	-1	0.899	0	0	0	-1	0.832	0.937	-2	1.8	0
ENSG00000117602	RCAN3	10	-0.7	0.733	10	-0.4	0.213	-0.7	0.826	0.937	-3.5	2.2	0
ENSG00000173431	RNASE8	10	0	0	10	0.6	1.42	0.4	0.818	0.938	-1.1	3.6	0
ENSG00000073792	IGF2BP2	10	0.1	0.00744	10	-3	2.29	-0.5	0.795	0.939	-6	3.2	0
ENSG00000069275	NUCKS1	10	0.7	1.08	10	0.1	0.00776	0.7	0.79	0.94	-2.3	4.5	0
ENSG00000100207	TCF20	10	-1	1.19	10	0.3	0.248	0.4	0.78	0.94	-2.3	2.3	0
ENSG00000198918	RPL39	2	1.7	1.3	1	0	0	1.6	0.78	0.94	-1.7	3	0
ENSG00000124214	STAU1	10	4.9	0.859	10	0.7	0.68	0.9	0.775	0.941	-1.3	8.3	0
ENSG00000164062	APEH	10	-2.2	1.73	10	0.3	0.0142	0.5	0.774	0.941	-4.5	2.7	0
ENSG00000172660	TAF15	10	0.6	0.544	10	-0.4	0.358	-0.4	0.772	0.941	-1.9	1.9	0
ENSG00000131914	LIN28A	10	2.1	1.79	9	-2.5	0.222	2	0.762	0.942	-6.8	4.5	0
ENSG00000205531	NAP1L4	10	0.4	0.0988	10	-0.7	1.98	-0.5	0.761	0.942	-3.7	3.4	0
ENSG00000165832	TRUB1	10	-1.7	1.09	10	-0.5	0.77	-0.8	0.746	0.942	-3.6	1.8	0
ENSG00000111142	METAP2	10	0.8	1.32	10	0	0	0.6	0.739	0.943	-5.2	2.5	0
ENSG00000140988	RPS2	6	0.1	0.00198	8	0.4	0.924	0.4	0.735	0.944	-3.1	2	0
ENSG00000131876	SNRPA1	9	3.1	0.775	8	-0.5	0.879	-0.4	0.734	0.944	-3.6	5.8	0
ENSG00000260537	RP11-529K1.3	2	-0.7	0.884	2	-0.2	0.0461	-0.6	0.733	0.944	-2	1.6	0
ENSG00000136381	IREB2	9	0.5	0.179	9	0.9	0.673	0.6	0.728	0.944	-0.9	2.8	0
ENSG00000111701	APOBEC1	10	0.1	0.0466	10	-1.2	1.55	-0.5	0.712	0.945	-3.1	2.9	0
ENSG00000067533	RRP15	10	1.5	1.74	10	0.3	0.25	0.5	0.71	0.945	-2	3.4	0
ENSG00000138382	METTL5	10	-0.4	0.24	10	-2.9	1.39	-0.3	0.703	0.946	-5.5	2	0
ENSG00000197756	RPL37A	7	-3.3	2.57	8	-0.4	0.285	-3.1	0.693	0.946	-7	3	0
ENSG00000173230	GOLGB1	10	-4.2	0.772	10	0.6	0.958	0.5	0.691	0.947	-7.1	2.4	0
ENSG00000136897	MRPL50	10	4.1	3.05	10	-0.1	0.0471	0.9	0.687	0.947	-0.9	7.7	0
ENSG00000011243	AKAP8L	10	0	0	10	-0.8	1.46	-0.5	0.679	0.947	-2.6	1.2	0
ENSG00000138398	PPIG	10	0.6	0.374	10	0.4	0.414	0.5	0.679	0.947	-1.2	1.9	0
ENSG00000214022	REPIN1	10	0.5	0.785	10	4.3	2.56	-0.5	0.677	0.947	-1.6	7.2	0
ENSG00000102531	FNDC3A	9	0.1	0.0275	9	1.2	1.62	0.5	0.672	0.948	-1.5	3.7	0
ENSG00000184735	DDX53	10	0.4	0.353	10	4.1	2.32	3.9	0.672	0.948	-3.1	7.7	0
ENSG00000184924	PTRHD1	10	0.6	1.14	10	0	0	0.5	0.67	0.948	-7.5	3	0
ENSG00000160551	TAOK1	1	1.1	0.724	0	0	0	1.1	0.668	0.948	-1.8	2	0
ENSG00000169607	CKAP2L	1	1.1	0.724	0	0	0	1.1	0.668	0.948	-1.8	2	0
ENSG00000071859	FAM50A	10	0.8	0.524	10	0.3	0.29	0.4	0.649	0.949	-1.8	3.4	0
ENSG00000100461	RBM23	10	-3.9	2.77	10	-0.1	0.0593	-0.3	0.642	0.95	-7.6	2.2	0
ENSG00000134333	LDHA	10	-4.6	1.7	10	5.2	1.48	-0.3	0.637	0.95	-9	7.8	0
ENSG00000115415	STAT1	10	-0.8	0.968	10	-0.2	0.103	-0.3	0.634	0.95	-3	8	0
ENSG00000229474	PATL2	10	-3.5	1.64	10	-2	0.176	-3.2	0.631	0.951	-6.4	0.9	0
ENSG00000138785	INTS12	9	0.4	0.328	9	0.6	0.398	0.5	0.623	0.951	-1.5	2.5	0
ENSG00000198092	TMPRSS11F	10	-0.3	0.255	10	1.9	2.12	0.8	0.621	0.951	-1.3	4.2	0
ENSG00000196154	S100A4	10	0.5	0.396	10	0.8	0.308	0.7	0.619	0.951	-1	4.3	0
ENSG00000149273	RPS3	7	-0.4	0.648	7	-2.6	1.57	-0.4	0.613	0.952	-5.7	2.6	0
ENSG00000228049	POLR2J2	2	-0.7	0.341	2	-0.4	0.354	-0.5	0.606	0.952	-2	1.6	0
ENSG00000075188	NUP37	10	1.3	0.881	10	0.1	0.044	0.3	0.596	0.953	-0.9	3.7	0
ENSG00000101882	NKAP	9	1.2	0.64	10	5.2	1.67	-0.6	0.595	0.953	-2.1	9.3	0
ENSG00000184640	2020-09-09	10	-0.8	0.985	10	0.5	0.631	0.4	0.591	0.953	-2.4	3	0
ENSG00000205916	DAZ4	10	-2.5	3.48	10	0	0	-2	0.584	0.954	-5.5	0.9	0
ENSG00000115414	FN1	10	-0.2	0.0514	10	-0.8	0.944	-0.5	0.581	0.954	-2.7	1	0
ENSG00000162927	PUS10	10	0.5	0.489	10	-1.2	0.352	0.4	0.578	0.954	-2.6	2	0
ENSG00000243147	MRPL33	6	0	0	6	-4.1	3.28	-4	0.576	0.954	-8	0.6	0
ENSG00000172667	ZMAT3	9	-0.9	1.51	9	-0.1	0.0344	-0.5	0.574	0.954	-3.5	1.2	0
ENSG00000179873	NLRP11	10	-0.1	0.0542	10	-0.4	0.736	-0.3	0.573	0.954	-1.7	1.4	0
ENSG00000197381	ADARB1	9	0.1	0.0466	9	0.4	0.747	0.3	0.57	0.954	-2.1	1.9	0
ENSG00000116299	KIAA1324	9	0	0	9	0.7	1.38	0.4	0.57	0.954	-1.4	3.5	0
ENSG00000134318	ROCK2	10	0	0	10	0.3	0.657	0.3	0.559	0.955	-1.4	2.5	0
ENSG00000182718	ANXA2	10	3.1	0.534	10	-2.7	2.52	-0.3	0.554	0.956	-5.9	4.1	0
ENSG00000166797	FAM96A	1	-0.8	0.592	0	0	0	-0.8	0.545	0.956	-2	1.8	0
ENSG00000044115	CTNNA1	10	0.2	0.0798	10	-0.5	1.12	-0.4	0.54	0.957	-1.9	1.3	0
ENSG00000173464	RNASE11	8	0.3	0.139	8	-1.1	1.06	-0.4	0.54	0.957	-2.4	5.3	0
ENSG00000116698	SMG7	10	0.6	0.816	10	-0.4	0.589	0.4	0.539	0.957	-3.4	2.9	0
ENSG00000059378	PARP12	9	-0.2	0.0192	9	-0.6	0.669	-0.4	0.538	0.957	-1.8	1.5	0
ENSG00000179335	CLK3	10	0	0	10	-2.6	2.98	0.4	0.532	0.957	-5.1	5.1	0
ENSG00000169800	RBMY1F	8	4.2	2.61	8	-0.5	0.483	4	0.527	0.958	-1.4	7.7	0
ENSG00000147206	NXF3	10	-3.9	1.59	10	-0.4	0.136	-0.3	0.526	0.958	-7.3	1.3	0
ENSG00000102738	MRPS31	9	-0.7	0.776	8	-5.1	3.32	-5	0.523	0.958	-10	1.6	0
ENSG00000169397	RNASE3	9	0.2	0.137	9	0.4	0.45	0.3	0.52	0.958	-2.6	2	0
ENSG00000198700	IPO9	8	3.3	0.921	7	-1	1.04	-1.1	0.517	0.958	-3.9	6.1	0
ENSG00000037474	NSUN2	10	0.3	0.127	10	0.4	0.481	0.4	0.517	0.958	-2.9	1.9	0
ENSG00000105447	GRWD1	9	0	0	9	3.3	2.28	4.8	0.512	0.958	-5.2	9.7	0
ENSG00000163815	CLEC3B	1	-0.8	0.549	0	0	0	-0.8	0.505	0.959	-2	1.8	0
ENSG00000130227	XPO7	10	-0.6	1.21	10	0	0	-0.4	0.505	0.959	-2.3	2.4	0
ENSG00000123838	C4BPA	10	-1.1	0.611	10	-0.3	0.28	-0.3	0.501	0.959	-3.7	1.5	0
ENSG00000085231	TAF9	9	-3.4	1.79	9	3	1.31	0.4	0.5	0.959	-5.7	5.6	0
ENSG00000179172	HNRNPCL1	10	0.5	0.539	10	0.8	0.0521	0.6	0.497	0.96	-2.6	11	0
ENSG00000203791	METTL10	10	1.1	1.19	10	0.1	0.0183	0.4	0.496	0.96	-1.7	3.1	0
ENSG00000092621	PHGDH	10	4.7	0.658	10	-0.7	1.15	-0.3	0.495	0.96	-3	7.7	0
ENSG00000100354	TNRC6B	9	0.4	0.325	9	0.3	0.212	0.4	0.49	0.96	-1.1	2	0
ENSG00000184672	RALYL	9	-1.3	1.61	9	1	0.168	0.6	0.489	0.96	-2.8	2.8	0
ENSG00000188120	DAZ1	4	-0.4	0.443	4	-0.2	0.103	-0.3	0.48	0.961	-2	1.5	0
ENSG00000155660	PDIA4	10	-0.1	0.0552	10	-0.4	0.562	-0.3	0.477	0.961	-1.9	1.3	0
ENSG00000187955	COL14A1	10	-0.8	1.29	10	0.3	0.122	-0.3	0.472	0.961	-2.3	2.5	0
ENSG00000129317	PUS7L	10	0.3	0.195	10	0.3	0.319	0.3	0.47	0.961	-2.2	2.5	0
ENSG00000132478	UNK	7	1.2	0.595	9	-1.2	1.24	1.9	0.463	0.962	-2.7	4.6	0
ENSG00000103994	ZNF106	10	0.5	0.556	10	0	0	0.4	0.446	0.963	-2	2.6	0
ENSG00000025796	SEC63	10	-0.4	0.604	10	0.1	0.00466	-0.4	0.446	0.963	-4.4	2.6	0
ENSG00000153140	CETN3	10	0	0	10	0.5	0.998	0.3	0.446	0.963	-0.9	2	0
ENSG00000138050	THUMPD2	10	-2	1.5	10	0.8	0.744	0.4	0.435	0.964	-4	2.5	0
ENSG00000196793	ZNF239	10	2.1	2.35	10	-1.4	0.322	1.5	0.435	0.964	-2.3	4.7	0
ENSG00000139793	MBNL2	9	0	0	9	-0.4	0.72	-0.3	0.431	0.964	-1.8	1.5	0
ENSG00000144642	RBMS3	10	-0.2	0.186	10	-1	0.765	-0.8	0.431	0.964	-2.6	3	0
ENSG00000153113	CAST	10	-0.5	0.205	10	1.1	1.36	0.4	0.428	0.964	-2.1	3.3	0
ENSG00000125166	GOT2	10	-1.3	0.635	10	0.7	0.464	0.5	0.428	0.964	-3.2	2.3	0
ENSG00000170365	SMAD1	10	6	1.13	10	-5.2	1.29	0.6	0.427	0.964	-8.5	12	0
ENSG00000165675	ENOX2	10	-0.6	0.366	10	-0.3	0.11	-0.6	0.412	0.965	-4	8	0
ENSG00000172995	ARPP21	10	4.8	0.383	10	-2.3	0.889	-0.4	0.412	0.965	-4.7	7.6	0
ENSG00000179750	APOBEC3B	10	-3.6	1.46	10	-0.4	0.774	-0.3	0.409	0.965	-6.4	1.3	0
ENSG00000243501	RP11-257K9.8	5	0.3	0.257	5	0.6	0.256	0.4	0.407	0.966	-1.4	2	0
ENSG00000150593	PDCD4	10	0	0	10	-1.4	1.38	-0.5	0.399	0.966	-3.4	2	0
ENSG00000107833	NPM3	10	0.1	0.0245	10	-1.3	0.912	-1.3	0.398	0.966	-3.5	1.3	0
ENSG00000131981	LGALS3	9	0.1	0.0313	9	-0.4	0.599	-0.3	0.397	0.966	-1.8	1.5	0
ENSG00000082213	C5ORF22	1	-0.7	0.423	0	0	0	-0.7	0.388	0.966	-2	1.8	0
ENSG00000132424	PNISR	10	0.1	0.0396	10	4.2	3.7	4.2	0.387	0.966	-1.1	7.8	0
ENSG00000183520	UTP11L	10	2.9	0.377	10	-0.5	1.06	-0.3	0.386	0.966	-1.8	4.7	0
ENSG00000146540	C7ORF50	10	4.8	2.24	10	0.7	1.26	0.7	0.375	0.967	-1.5	8.3	0
ENSG00000111679	PTPN6	8	-0.3	0.0967	9	0.4	0.377	0.3	0.374	0.967	-4.6	2	0
ENSG00000134874	DZIP1	9	2.9	1.91	9	-0.7	0.956	-0.5	0.368	0.967	-3.1	5.3	0
ENSG00000136068	FLNB	9	0.3	0.484	10	0.1	0.00526	0.2	0.367	0.967	-1.9	9.3	0
ENSG00000090905	TNRC6A	8	-2.3	1.09	9	0.7	1.02	0.6	0.366	0.967	-4.4	2.2	0
ENSG00000196678	ERI2	10	0	0	9	-0.5	0.643	-0.3	0.359	0.967	-3.1	1.6	0
ENSG00000169714	CNBP	10	0.2	0.181	10	-2.8	0.896	0.3	0.358	0.968	-5.3	2.9	0
ENSG00000120686	UFM1	10	-0.3	0.124	10	1.2	2.28	0.9	0.358	0.968	-4.6	3.6	0
ENSG00000181019	NQO1	10	0.6	0.634	10	-0.4	0.0945	0.4	0.355	0.968	-2.4	4	0
ENSG00000103550	KNOP1	10	-0.2	0.0606	10	0.4	0.981	0.2	0.341	0.968	-2	7.8	0
ENSG00000184898	RBM43	10	1.2	1.6	10	-0.6	0.65	0.3	0.339	0.968	-3.2	8.1	0
ENSG00000168802	CHTF8	9	-4.3	3.15	8	-0.3	0.185	-4.3	0.333	0.969	-9	8.1	0
ENSG00000255561	FDXACB1	10	-4.2	1.03	10	-1.5	2.25	-1.4	0.326	0.969	-8.2	2.3	0
ENSG00000259224	SLC35G6	10	0.1	0.0127	10	-0.8	1.3	-0.6	0.324	0.969	-2.6	3	0
ENSG00000162623	TYW3	9	-0.3	0.199	9	-0.3	0.153	-0.3	0.321	0.969	-2.1	1.9	0
ENSG00000256453	DND1	9	1.6	2.17	9	0	0	0.7	0.321	0.969	-1.3	4.4	0
ENSG00000183665	TRMT12	9	0.5	0.302	9	-0.8	0.76	-0.8	0.318	0.969	-4.2	2.1	0
ENSG00000134058	CDK7	1	-0.6	0.344	0	0	0	-0.6	0.315	0.969	-2	1.8	0
ENSG00000198860	TSEN15	10	0	0	10	2.9	0.735	0.2	0.314	0.969	-1	5.6	0
ENSG00000133706	LARS	7	3.4	2.97	9	-0.2	0.0944	3.2	0.309	0.97	-1.9	7	0
ENSG00000100097	LGALS1	10	0.3	0.116	10	-0.4	0.406	-0.3	0.309	0.97	-2.5	2.9	0
ENSG00000176624	MEX3C	9	-0.9	0.924	9	1	1.09	0.4	0.307	0.97	-2.3	2.6	0
ENSG00000158806	NPM2	10	0	0	10	-0.6	0.562	-0.3	0.293	0.971	-2.3	1.6	0
ENSG00000129566	TEP1	10	-0.5	0.668	10	0	0	-0.3	0.29	0.971	-2	3.5	0
ENSG00000164610	RP9	10	-0.3	0.306	10	0.6	0.431	0.5	0.286	0.972	-3.5	2.7	0
ENSG00000214944	ARHGEF28	10	-3.6	0.563	10	0.9	0.552	0.2	0.282	0.972	-7	7.4	0
ENSG00000047849	MAP4	9	-0.4	0.476	9	0	0	-0.3	0.279	0.972	-2	2.7	0
ENSG00000169062	UPF3A	9	0.1	0.00906	9	1	0.94	0.6	0.271	0.973	-2.2	2.6	0
ENSG00000218819	TDRD15	10	0.2	0.221	10	-1.2	1.88	-0.9	0.27	0.973	-4	8	0
ENSG00000092820	EZR	10	-0.8	1.48	10	-3.4	0.51	-0.7	0.266	0.973	-6.7	2.2	0
ENSG00000178607	ERN1	10	1.1	0.979	10	-0.3	0.23	-0.3	0.254	0.973	-1.8	3.8	0
ENSG00000075420	FNDC3B	10	-1.2	1.99	10	0	0	-0.6	0.254	0.973	-3.4	1.3	0
ENSG00000130707	ASS1	9	3.8	2.18	9	-1.7	1.64	0.4	0.25	0.974	-3.2	6.4	0
ENSG00000111335	OAS2	9	-0.5	0.373	9	-0.1	0.00637	-0.4	0.246	0.974	-2.6	1.4	0
ENSG00000109819	PPARGC1A	10	-0.2	0.23	10	-1.5	1.55	-0.3	0.245	0.974	-3.6	2	0
ENSG00000100220	RTCB	9	5.9	0.281	10	3.4	1.34	5.7	0.245	0.974	-2.5	11	0
ENSG00000116791	CRYZ	9	-0.4	0.278	9	-0.1	0.019	-0.3	0.241	0.974	-2.4	1.7	0
ENSG00000124795	DEK	10	0.3	0.279	10	-0.1	0.0198	0.2	0.236	0.974	-2	2.7	0
ENSG00000172493	AFF1	10	3.1	1.34	10	-0.1	0.0143	2.6	0.235	0.974	-1.3	5.8	0
ENSG00000108511	HOXB6	10	-2.3	2.08	10	1.4	1.42	0.4	0.234	0.974	-4.5	2.9	0
ENSG00000100603	SNW1	10	0.2	0.136	9	1.9	0.505	0.2	0.233	0.975	-1.8	8.8	0
ENSG00000031823	RANBP3	10	-0.4	0.264	10	-0.1	0.0274	-0.3	0.233	0.975	-3.8	8.7	0
ENSG00000079308	TNS1	10	0.5	0.0385	10	1	0.317	0.7	0.23	0.975	-1.1	2.8	0
ENSG00000130956	HABP4	9	0.7	0.447	9	-0.2	0.102	0.7	0.229	0.975	-1.8	2.9	0
ENSG00000099899	TRMT2A	7	0.3	0.184	9	-1.4	1.22	0.2	0.228	0.975	-3.3	4.2	0
ENSG00000196141	SPATS2L	9	0.6	0.461	10	0.1	0.0257	0.3	0.227	0.975	-1.2	2	0
ENSG00000124788	ATXN1	8	-0.4	0.413	9	0	0	-0.3	0.226	0.975	-3.5	1.4	0
ENSG00000104907	TRMT1	10	6.6	1.12	10	-0.4	0.387	0.2	0.224	0.975	-2	11.5	0
ENSG00000174840	PDE12	9	-1.3	0.766	10	-0.2	0.077	-0.8	0.22	0.975	-2.8	2.7	0
ENSG00000165630	PRPF18	4	0.4	0.0936	4	-0.6	0.157	0.4	0.218	0.975	-1.9	1.7	0
ENSG00000147400	CETN2	10	-0.3	0.309	10	0	0	-0.2	0.213	0.976	-2	1	0
ENSG00000170004	CHD3	10	-0.1	0.000858	10	-0.6	0.345	-0.4	0.209	0.976	-2.4	1.6	0
ENSG00000059588	TARBP1	10	-3.1	1.96	10	4	2.18	0.4	0.207	0.976	-5.2	7.2	0
ENSG00000172673	THEMIS	10	0.5	0.283	10	-3.4	0.932	0.3	0.205	0.976	-6.2	2.4	0
ENSG00000254184	TYW1B	1	-0.1	0.00756	1	-0.5	0.299	-0.3	0.195	0.977	-2	1.8	0
ENSG00000086062	B4GALT1	2	-0.3	0.21	0	0	0	-0.3	0.191	0.978	-2	1.8	0
ENSG00000087274	ADD1	10	-3.3	2.92	10	-0.1	0.0214	-0.3	0.188	0.978	-6.4	1.2	0
ENSG00000152778	IFIT5	10	0	0	10	-0.4	0.361	-0.3	0.187	0.978	-1.8	1.5	0
ENSG00000168566	SNRNP48	10	0.1	0.052	10	-0.3	0.189	-0.3	0.181	0.978	-2.5	1.4	0
ENSG00000152520	PAN3	10	-0.2	0.108	10	-0.2	0.0911	-0.2	0.181	0.978	-1.8	1.4	0
ENSG00000130396	MLLT4	9	1.4	0.307	9	-2.1	1.17	-0.4	0.178	0.978	-4.3	3	0
ENSG00000204351	SKIV2L	9	-1.3	1.97	9	0.4	0.176	0.2	0.168	0.979	-3.7	2.1	0
ENSG00000090621	PABPC4	9	0	0	9	0.4	0.377	0.3	0.156	0.98	-1.3	1.9	0
ENSG00000183558	HIST2H2AA3	1	0.4	0.131	1	0.3	0.0539	0.3	0.155	0.98	-1.8	2	0
ENSG00000120693	SMAD9	10	-0.9	1.62	10	0.7	1.44	-0.4	0.147	0.981	-3.7	7.4	0
ENSG00000144895	EIF2A	10	0	0	10	0.4	0.335	0.2	0.146	0.981	-1.2	1.9	0
ENSG00000083223	ZCCHC6	10	-0.8	0.697	10	1.3	1.75	0.1	0.124	0.982	-2.5	7.9	0
ENSG00000137073	UBAP2	10	5.2	2.61	10	-0.4	0.471	0.1	0.122	0.982	-8.1	8.8	0
ENSG00000091436	MLTK	10	0	0	9	-4	1.54	-0.1	0.121	0.982	-7.9	1.5	0
ENSG00000127989	MTERF	10	-0.2	0.0294	10	-0.2	0.103	-0.2	0.12	0.982	-3	1.7	0
ENSG00000076770	MBNL3	9	0.1	0.041	9	0.3	0.142	0.2	0.119	0.982	-1.4	2.6	0
ENSG00000114473	IQCG	0	0	0	1	-0.4	0.125	-0.4	0.114	0.982	-2	1.8	0
ENSG00000240682	ISY1	1	0.8	0.376	1	0	0	0.6	0.114	0.982	-1.8	2	0
ENSG00000164113	ADAD1	10	-0.5	0.297	10	-1.9	0.0776	-0.4	0.112	0.982	-4	1.5	0
ENSG00000188573	FBLL1	7	0.8	0.874	7	0	0	0.2	0.111	0.982	-1.2	2	0
ENSG00000205571	SMN2	1	-0.3	0.106	1	0.8	0.367	0.6	0.107	0.983	-1.8	2	0
ENSG00000213923	CSNK1E	10	0	0	10	-0.4	0.571	-0.2	0.106	0.983	-2.2	1.7	0
ENSG00000113360	DROSHA	10	0	0	10	-3.2	1.64	0.2	0.103	0.983	-6.3	2.3	0
ENSG00000181378	CCDC108	10	3.9	1.65	9	-1.3	0.266	-0.2	0.103	0.983	-2.6	7.4	0
ENSG00000160213	CSTB	10	-0.6	0.239	10	0.4	0.547	0.2	0.0996	0.983	-2.7	1.9	0
ENSG00000134698	AGO4	10	3.2	0.593	10	-0.9	0.626	0.1	0.0984	0.983	-4.2	4.9	0
ENSG00000153827	TRIP12	10	3.4	0.205	10	1.3	0.767	0.1	0.0964	0.983	-1.1	6.1	0
ENSG00000234414	RBMY1A1	1	0.3	0.0448	1	-0.5	0.278	-0.3	0.0949	0.983	-2	1.8	0
ENSG00000197535	MYO5A	10	0.7	0.973	10	0	0	0.2	0.0894	0.984	-4	4.1	0
ENSG00000166024	R3HCC1L	9	0.9	0.0977	10	0.1	0.00439	0.1	0.0861	0.984	-4	7.8	0
ENSG00000055609	KMT2C	10	-0.3	0.299	10	0	0	-0.2	0.0847	0.984	-2.6	1.3	0
ENSG00000261934	PCDHGA9	5	-1.2	0.913	5	0	0	-0.2	0.0847	0.984	-3	1.3	0
ENSG00000154556	SORBS2	9	-0.3	0.274	9	0	0	-0.1	0.0795	0.985	-1.9	2.2	0
ENSG00000189060	H1F0	10	0	0	10	-0.7	0.275	-0.2	0.0776	0.985	-3	7.8	0
ENSG00000138593	SECISBP2L	10	0.6	0.142	10	-3.5	1.44	0.2	0.0744	0.985	-6.3	2.2	0
ENSG00000164104	HMGB2	10	0	0	10	3.6	1.78	-0.1	0.0661	0.986	-1.5	7	0
ENSG00000104131	EIF3J	9	6	0.407	8	-0.1	0.0443	-0.1	0.0659	0.986	-2.8	11.3	0
ENSG00000120727	PAIP2	10	-0.7	0.605	10	0	0	-0.2	0.0641	0.986	-2.5	1.5	0
ENSG00000169180	XPO6	9	-1	1.2	10	4.6	2.08	-0.1	0.0596	0.986	-3.1	8.4	0
ENSG00000187456	RDM1	10	-0.1	0.0429	10	-2.4	0.109	-0.1	0.056	0.987	-4.6	2	0
ENSG00000100416	TRMU	10	0.9	1.3	10	-2	0.219	0.3	0.0558	0.987	-3.6	2.9	0
ENSG00000057608	GDI2	10	0.2	0.0595	10	-0.9	1.35	-0.5	0.0543	0.987	-2.7	1.8	0
ENSG00000132837	DMGDH	10	0.9	1.14	10	-0.3	0.333	-0.1	0.0543	0.987	-1.5	2.5	0
ENSG00000084754	HADHA	10	5.6	2.07	10	0	0	0.2	0.0536	0.987	-3.1	10.1	0
ENSG00000120254	MTHFD1L	10	0	0	10	0.1	0.0691	0.1	0.051	0.987	-1.4	4.3	0
ENSG00000263563	UBBP4	10	0	0	10	2.4	1.85	0.1	0.0492	0.987	-6.2	5.1	0
ENSG00000173627	APOBEC4	10	2.8	1.84	10	-4.1	1.61	-0.1	0.0371	0.988	-6.6	6	0
ENSG00000054654	SYNE2	10	0.1	0.0348	10	0.1	0.00519	0.1	0.0364	0.988	-3.4	2.1	0
ENSG00000186288	PABPC1L2A	1	0	0	1	0.6	0.252	0.5	0.0357	0.988	-1.8	2	0
ENSG00000122417	ODF2L	1	-0.2	0.0375	0	0	0	-0.2	0.0342	0.989	-2	1.8	0
ENSG00000152430	BOLL	10	4.6	2.08	10	1.3	0.139	-0.2	0.034	0.989	-2.2	8.4	0
ENSG00000174891	RSRC1	10	-1.5	0.548	10	0.2	0.0713	0.1	0.0299	0.989	-4	4.2	0
ENSG00000131018	SYNE1	10	-0.5	0.668	10	0	0	-0.1	0.0289	0.989	-1.8	4.9	0
ENSG00000105576	TNPO2	10	-0.2	0.0731	10	0	0	0.1	0.0282	0.989	-1.5	3.4	0
ENSG00000101367	MAPRE1	10	0.3	0.0754	10	0	0	0.1	0.0231	0.989	-1.3	1.9	0
ENSG00000101150	TPD52L2	10	-3.4	1.37	10	3.5	2.3	0.1	0.0221	0.989	-5.3	7	0
ENSG00000180113	TDRD6	9	6.1	0.219	9	-0.5	0.604	-0.1	0.0214	0.989	-2	10.5	0
ENSG00000077097	TOP2B	10	0.7	0.0992	10	-0.4	0.192	-0.1	0.0206	0.99	-1.9	2.1	0
ENSG00000100823	APEX1	8	5.8	0.187	8	1.8	2.07	-0.1	0.0191	0.99	-1.1	10.2	0
ENSG00000119446	RBM18	10	0.6	0.449	10	0	0	-0.1	0.0162	0.99	-1.6	2.5	0
ENSG00000007376	RPUSD1	9	-3.6	1.5	10	-0.2	0.0799	0.1	0.0139	0.991	-6.6	1.9	0
ENSG00000141378	PTRH2	9	0.2	0.13	10	0	0	0.1	0.0135	0.991	-1.4	1.9	0
ENSG00000206150	RNASE13	9	0	0	9	0.1	0.0402	0.1	0.0114	0.991	-2.8	2	0
ENSG00000166831	RBPMS2	10	0.3	0.115	9	-0.3	0.191	-0.1	0.0113	0.991	-2	1.9	0
ENSG00000198692	EIF1AY	10	0	0	10	-0.1	0.0233	0	0	0.992	-5	9.2	0
ENSG00000163412	EIF4E3	10	0.2	0.0667	10	0	0	0	0	0.992	-3.7	1.8	0
ENSG00000185088	RPS27L	9	-3.5	1.57	10	0	0	0	0	0.992	-6.8	1.5	0
[truncated: 79 more rows]
