# Supplementary material for: Single-molecule imaging reveals distinct elongation and frameshifting dynamics between frames of expanded RNA repeats in C9ORF72-ALS/FTD
Source: Nat Commun. 2023 Sep 11;14:5581. doi: 10.1038/s41467-023-41339-x (PMC10495369; doi:10.1038/s41467-023-41339-x)
Supplement: Supplementary file 14 — Supplementary Data 2 [file 41467_2023_41339_MOESM14_ESM.xlsx]

## Sheet: Sheet1
Table S2. Patient-derived iPSC lines used, related to Figure 6
Patient GUID	Clinical Diagnosis	Age at Sampling	Gender
NEUEU392AE8	Non-neurologic control	50	Female
NEUYM205MRL	Non-neurologic control	60	Male
NEUFE306EFY	Non-neurologic control	59	Female
NEUFZ508VBV	Non-neurologic control	43	Female
NEUVZ050YX7	Non-neurologic control	49	Male
NEUDM126GNG	Non-neurologic control	55	Female
NEUAJ928PAA	Non-neurologic control	58	Female
NEUJX341NDP	Non-neurologic control	35	Female
NEUCV809LL4	Non-neurologic control	50	Female
NEUNW343RXP	Non-neurologic control	71	Male
NEUCA748GF2	Non-neurologic control	28	Female
NEUUV825HYF	Non-neurologic control	72	Female
NEUJH290RH7	Non-neurologic control	70	Female
NEUCV136DHM	Non-neurologic control	62	Male
NEUWT164JRQ	Non-neurologic control	68	Female
NEUKW131XJ2	Non-neurologic control	47	Female
NEUEM720BUU	C9orf72 repeat expansion	63	Female
NEUDT709YHN	C9orf72 repeat expansion	65	Female
NEUTN952DDG	C9orf72 repeat expansion	57	Female
NEUNL415AFW	C9orf72 repeat expansion	58	Female
NEUYY225MNZ	C9orf72 repeat expansion	51	Female
NEUEN476CLW	C9orf72 repeat expansion	52	Male
NEUAB000NKC	C9orf72 repeat expansion	52	Female
NEUDE902GCT	C9orf72 repeat expansion	64	Female
NEUWD538KT3	C9orf72 repeat expansion	60	Male
NEUVX902YNL	C9orf72 repeat expansion	60	Male
NEUFV237VCZ	C9orf72 repeat expansion	64	Male
NEUCE965ZGK	C9orf72 repeat expansion	53	Female
NEUPK546ZLD	C9orf72 repeat expansion	NA	Female
NEUVW680LPK	C9orf72 repeat expansion	67	Male
