# Supplementary material for: Single-molecule imaging reveals distinct elongation and frameshifting dynamics between frames of expanded RNA repeats in C9ORF72-ALS/FTD
Source: Nat Commun. 2023 Sep 11;14:5581. doi: 10.1038/s41467-023-41339-x (PMC10495369; doi:10.1038/s41467-023-41339-x)
Supplement: Supplementary file 16 — Source Data [file 41467_2023_41339_MOESM16_ESM.xlsx]

## Sheet: Fig.1cf
Percent of translating RNA [fraction]
Positive Ctrl	Negative Ctrl	GA RNA	GP RNA	GR RNA
0.68	0.017903	0.17931	0.137698	0.133333
0.77	0.013015	0.173537	0.1025	0.111712
0.78	0.014035	0.179938	0.149327	0.090999
Percent of time of RAN translation
GA set1	GA set2	GA set3	GA(CGG) set1	GA(CGG) set2	GA(CGG) set3	GP set1	GP set2	GP set3	GP(CGG) set1	GP(CGG) set2	GP(CGG) set3	GR set1	GR set2	GR set3	GR(CGG) set1	GR(CGG) set2	GR(CGG) set3		Percent of time of RAN translation (means of sets)
0.041667	0.041667	0.041667	0.041667	0.041667	0.041667	0.075	0.0416667	0.0416667	0.0416667	0.05	0.05	0.0416667	0.041667	0.0416667	0.0416667	0.0416667	0.0416667		GA	GA(CGG)	GP	GP(CGG)	GR	GR(CGG)
0.041667	0.041667	0.041667	0.041667	0.041667	0.058333	0.116667	0.075	0.0416667	0.0416667	0.05	0.05	0.0416667	0.041667	0.0416667	0.0416667	0.0416667	0.0416667		0.500969	0.212346	0.481806	0.362987	0.255906	0.185637
0.05	0.041667	0.041667	0.041667	0.041667	0.058333	0.125	0.116667	0.05	0.075	0.058333	0.05	0.0416667	0.041667	0.0416667	0.0416667	0.0416667	0.0416667		0.4725	0.14652	0.433056	0.337143	0.140816	0.261869
0.05	0.05	0.058333	0.041667	0.041667	0.066667	0.141667	0.158333	0.0583333	0.075	0.058333	0.058333	0.0416667	0.041667	0.0416667	0.0416667	0.0416667	0.0416667		0.429417	0.29949	0.366346	0.294899	0.139394	0.270028
0.058333	0.05	0.066667	0.05	0.041667	0.083333	0.15	0.183333	0.0583333	0.0916667	0.058333	0.058333	0.0416667	0.041667	0.0416667	0.0416667	0.0416667	0.0416667
0.066667	0.05	0.075	0.05	0.041667	0.108333	0.183333	0.191667	0.0583333	0.0916667	0.058333	0.058333	0.05	0.041667	0.0416667	0.0416667	0.05	0.0416667
0.066667	0.058333	0.091667	0.058333	0.041667	0.141667	0.183333	0.191667	0.0583333	0.1	0.083333	0.058333	0.05	0.041667	0.05	0.0416667	0.0583333	0.0416667
0.091667	0.058333	0.091667	0.058333	0.041667	0.158333	0.183333	0.208333	0.0666667	0.108333	0.091667	0.058333	0.05	0.041667	0.05	0.0416667	0.075	0.0416667
0.116667	0.058333	0.108333	0.058333	0.041667	0.158333	0.191667	0.216667	0.0833333	0.116667	0.091667	0.058333	0.05	0.041667	0.05	0.0416667	0.075	0.0416667
0.141667	0.058333	0.116667	0.058333	0.041667	0.158333	0.191667	0.225	0.1	0.116667	0.1	0.058333	0.0583333	0.041667	0.05	0.0416667	0.0916667	0.0416667
0.158333	0.058333	0.125	0.058333	0.05	0.158333	0.191667	0.241667	0.1	0.125	0.1	0.075	0.0583333	0.041667	0.05	0.0416667	0.108333	0.05
0.166667	0.058333	0.133333	0.066667	0.05	0.158333	0.2	0.241667	0.1	0.141667	0.108333	0.075	0.0583333	0.041667	0.05	0.0416667	0.108333	0.05
0.175	0.058333	0.133333	0.066667	0.05	0.183333	0.208333	0.275	0.108333	0.15	0.108333	0.075	0.0666667	0.05	0.05	0.0416667	0.15	0.05
0.2	0.058333	0.141667	0.066667	0.05	0.183333	0.208333	0.3	0.108333	0.158333	0.116667	0.075	0.0666667	0.05	0.05	0.0416667	0.158333	0.05
0.208333	0.066667	0.141667	0.066667	0.05	0.191667	0.216667	0.308333	0.125	0.158333	0.141667	0.083333	0.0666667	0.05	0.0583333	0.0416667	0.175	0.05
0.225	0.066667	0.158333	0.075	0.05	0.2	0.225	0.325	0.141667	0.166667	0.175	0.083333	0.0666667	0.05	0.0583333	0.05	0.175	0.05
0.233333	0.075	0.175	0.075	0.058333	0.208333	0.233333	0.35	0.15	0.166667	0.175	0.091667	0.075	0.05	0.0583333	0.05	0.208333	0.05
0.325	0.075	0.191667	0.075	0.058333	0.208333	0.241667	0.375	0.158333	0.166667	0.183333	0.091667	0.075	0.05	0.0583333	0.05	0.225	0.0583333
0.375	0.075	0.191667	0.083333	0.058333	0.216667	0.241667	0.425	0.166667	0.175	0.2	0.091667	0.075	0.05	0.0583333	0.05	0.283333	0.0583333
0.391667	0.075	0.2	0.083333	0.058333	0.225	0.258333	0.525	0.166667	0.175	0.208333	0.1	0.075	0.05	0.0666667	0.05	0.333333	0.0583333
0.416667	0.075	0.225	0.083333	0.058333	0.225	0.275	0.591667	0.175	0.175	0.225	0.1	0.075	0.05	0.0666667	0.05	0.341667	0.0583333
0.425	0.075	0.225	0.083333	0.058333	0.241667	0.308333	0.608333	0.175	0.175	0.233333	0.1	0.075	0.05	0.0666667	0.05	0.35	0.0583333
0.433333	0.075	0.233333	0.083333	0.058333	0.241667	0.325	0.608333	0.191667	0.183333	0.25	0.1	0.0833333	0.05	0.0666667	0.05	0.366667	0.0666667
0.5	0.083333	0.241667	0.091667	0.066667	0.25	0.35	0.733333	0.208333	0.191667	0.266667	0.1	0.0916667	0.05	0.0666667	0.05	0.383333	0.0666667
0.5	0.083333	0.241667	0.1	0.066667	0.258333	0.35	0.741667	0.233333	0.191667	0.391667	0.108333	0.0916667	0.05	0.0666667	0.05	0.391667	0.0666667
0.516667	0.083333	0.25	0.1	0.075	0.266667	0.358333	0.808333	0.258333	0.191667	0.475	0.108333	0.0916667	0.058333	0.075	0.05	0.4	0.0666667
0.725	0.1	0.25	0.108333	0.075	0.266667	0.375	0.925	0.266667	0.191667	0.625	0.116667	0.0916667	0.066667	0.075	0.05	0.4	0.0666667
0.783333	0.1	0.25	0.108333	0.075	0.266667	0.383333	1	0.283333	0.2	0.708333	0.116667	0.0916667	0.066667	0.075	0.0583333	0.408333	0.075
0.783333	0.108333	0.25	0.108333	0.075	0.283333	0.391667	1	0.325	0.208333	0.708333	0.116667	0.0916667	0.066667	0.075	0.0583333	0.441667	0.075
0.808333	0.108333	0.266667	0.108333	0.075	0.3	0.391667	1	0.35	0.216667	0.841667	0.125	0.1	0.066667	0.075	0.0583333	0.516667	0.075
0.891667	0.116667	0.266667	0.108333	0.075	0.316667	0.391667		0.408333	0.225	0.883333	0.125	0.1	0.066667	0.075	0.0583333	0.616667	0.075
0.9	0.133333	0.275	0.116667	0.075	0.316667	0.391667		0.433333	0.225	0.975	0.125	0.1	0.066667	0.075	0.0583333	0.633333	0.075
0.925	0.15	0.283333	0.116667	0.075	0.325	0.408333		0.441667	0.233333	1	0.125	0.1	0.066667	0.075	0.0583333	0.908333	0.075
0.933333	0.15	0.283333	0.125	0.083333	0.333333	0.458333		0.45	0.241667	1	0.133333	0.1	0.066667	0.075	0.0666667		0.0833333
0.933333	0.158333	0.291667	0.125	0.091667	0.333333	0.475		0.45	0.241667	1	0.133333	0.108333	0.066667	0.075	0.0666667		0.0833333
0.95	0.158333	0.3	0.133333	0.091667	0.366667	0.491667		0.45	0.25		0.133333	0.108333	0.075	0.075	0.0666667		0.0833333
0.958333	0.158333	0.3	0.133333	0.091667	0.375	0.5		0.466667	0.25		0.133333	0.108333	0.075	0.075	0.0666667		0.0833333
0.975	0.158333	0.325	0.133333	0.1	0.383333	0.541667		0.475	0.258333		0.141667	0.108333	0.075	0.0833333	0.0666667		0.0833333
1	0.166667	0.333333	0.133333	0.1	0.416667	0.558333		0.508333	0.258333		0.141667	0.116667	0.075	0.0833333	0.0666667		0.0833333
1	0.166667	0.333333	0.141667	0.1	0.425	0.575		0.591667	0.266667		0.141667	0.116667	0.075	0.0833333	0.0666667		0.0916667
1	0.166667	0.341667	0.141667	0.1	0.441667	0.575		0.6	0.275		0.141667	0.116667	0.075	0.0833333	0.0666667		0.0916667
1	0.166667	0.35	0.141667	0.1	0.458333	0.6		0.633333	0.275		0.141667	0.116667	0.083333	0.0833333	0.0666667		0.0916667
1	0.183333	0.35	0.15	0.108333	0.5	0.608333		0.633333	0.291667		0.15	0.116667	0.083333	0.0916667	0.0666667		0.1
	0.183333	0.35	0.15	0.108333	0.516667	0.641667		0.733333	0.291667		0.15	0.116667	0.083333	0.0916667	0.075		0.1
	0.191667	0.375	0.158333	0.108333	0.583333	0.666667		0.75	0.308333		0.158333	0.125	0.083333	0.0916667	0.075		0.1
	0.191667	0.375	0.158333	0.108333	0.583333	0.7		0.766667	0.308333		0.158333	0.125	0.083333	0.0916667	0.075		0.1
	0.2	0.375	0.166667	0.108333	0.675	0.741667		0.85	0.316667		0.158333	0.125	0.083333	0.0916667	0.075		0.1
	0.2	0.383333	0.166667	0.116667	0.808333	0.791667		1	0.316667		0.158333	0.125	0.083333	0.1	0.075		0.108333
	0.2	0.383333	0.175	0.116667	0.95	0.833333		1	0.316667		0.166667	0.125	0.083333	0.1	0.075		0.108333
	0.2	0.383333	0.175	0.116667		0.875		1	0.333333		0.175	0.125	0.083333	0.1	0.075		0.108333
	0.208333	0.383333	0.183333	0.116667		0.9		1	0.341667		0.175	0.133333	0.083333	0.1	0.075		0.108333
	0.216667	0.391667	0.183333	0.116667		0.908333		1	0.383333		0.175	0.133333	0.091667	0.108333	0.075		0.125
	0.225	0.391667	0.191667	0.125		1			0.391667		0.175	0.141667	0.091667	0.108333	0.075		0.125
	0.233333	0.4	0.2	0.125		1			0.4		0.183333	0.141667	0.091667	0.108333	0.075		0.133333
	0.233333	0.4	0.208333	0.133333		1			0.416667		0.183333	0.15	0.091667	0.108333	0.075		0.141667
	0.233333	0.4	0.225	0.133333		1			0.441667		0.191667	0.15	0.1	0.108333	0.0833333		0.141667
	0.233333	0.416667	0.225	0.133333		1			0.491667		0.191667	0.158333	0.1	0.108333	0.0833333		0.141667
	0.241667	0.416667	0.25	0.133333		1			0.541667		0.191667	0.175	0.1	0.116667	0.0833333		0.141667
	0.258333	0.416667	0.258333	0.133333		1			0.608333		0.2	0.191667	0.1	0.116667	0.0833333		0.175
	0.266667	0.416667	0.275	0.133333		1			0.633333		0.208333	0.191667	0.1	0.116667	0.0833333		0.175
	0.266667	0.425	0.283333	0.133333					0.633333		0.208333	0.208333	0.1	0.116667	0.0833333		0.183333
	0.266667	0.433333	0.283333	0.141667					0.641667		0.208333	0.216667	0.1	0.125	0.0833333		0.183333
	0.275	0.433333	0.291667	0.15					0.65		0.208333	0.216667	0.108333	0.125	0.0833333		0.183333
	0.275	0.45	0.291667	0.15					0.65		0.208333	0.225	0.108333	0.125	0.0833333		0.191667
	0.283333	0.458333	0.3	0.158333					0.666667		0.208333	0.241667	0.116667	0.125	0.0916667		0.191667
	0.283333	0.458333	0.333333	0.158333					0.666667		0.216667	0.241667	0.125	0.125	0.0916667		0.191667
	0.291667	0.466667	0.341667	0.158333					0.675		0.225	0.25	0.133333	0.125	0.0916667		0.208333
	0.3	0.475	0.408333	0.166667					0.758333		0.225	0.266667	0.133333	0.133333	0.0916667		0.208333
	0.308333	0.483333	0.433333	0.175					0.791667		0.225	0.266667	0.133333	0.133333	0.0916667		0.208333
	0.325	0.5	0.45	0.183333					0.808333		0.233333	0.266667	0.15	0.133333	0.1		0.233333
	0.35	0.525	0.466667	0.191667					0.841667		0.233333	0.266667	0.166667	0.133333	0.1		0.241667
	0.35	0.533333	0.483333	0.191667					0.858333		0.233333	0.275	0.166667	0.141667	0.1		0.258333
	0.358333	0.541667	0.525	0.2					0.891667		0.241667	0.283333	0.175	0.141667	0.1		0.266667
	0.358333	0.55	0.541667	0.2					0.95		0.241667	0.308333	0.175	0.15	0.1		0.266667
	0.358333	0.558333	0.558333	0.208333					0.975		0.241667	0.325	0.175	0.15	0.1		0.316667
	0.358333	0.558333	0.575	0.216667					0.991667		0.241667	0.333333	0.183333	0.158333	0.1		0.316667
	0.375	0.575	0.591667	0.216667					1		0.25	0.341667	0.183333	0.158333	0.1		0.325
	0.383333	0.575	0.6	0.241667							0.25	0.341667	0.2	0.158333	0.1		0.325
	0.441667	0.583333	0.65	0.241667							0.25	0.358333	0.216667	0.166667	0.108333		0.333333
	0.45	0.6	0.666667	0.258333							0.258333	0.383333	0.233333	0.175	0.108333		0.333333
	0.458333	0.633333	0.883333	0.266667							0.258333	0.4	0.233333	0.175	0.108333		0.341667
	0.458333	0.65		0.283333							0.266667	0.4	0.241667	0.175	0.108333		0.341667
	0.475	0.658333		0.291667							0.275	0.416667	0.258333	0.175	0.108333		0.341667
	0.5	0.666667		0.325							0.275	0.416667	0.258333	0.175	0.108333		0.35
	0.5	0.716667		0.341667							0.291667	0.466667	0.266667	0.2	0.108333		0.358333
	0.516667	0.725		0.366667							0.3	0.466667	0.275	0.2	0.116667		0.366667
	0.516667	0.841667		0.4							0.308333	0.508333	0.275	0.216667	0.116667		0.366667
	0.525	0.875		0.45							0.325	0.541667	0.275	0.225	0.116667		0.366667
	0.55	0.883333		0.541667							0.341667	0.558333	0.275	0.225	0.116667		0.391667
	0.566667	0.891667		0.55							0.341667	0.558333	0.283333	0.283333	0.116667		0.4
	0.566667	0.925		0.883333							0.358333	0.566667	0.341667	0.308333	0.116667		0.4
	0.566667	0.925									0.366667	0.566667	0.35	0.333333	0.125		0.408333
	0.575	0.95									0.375	0.633333	0.366667	0.341667	0.125		0.433333
	0.591667	0.966667									0.433333	0.65	0.533333	0.358333	0.125		0.433333
	0.608333	1									0.433333	0.658333	0.541667	0.4	0.125		0.45
	0.616667	1									0.458333	0.691667	0.558333	0.55	0.125		0.458333
	0.625	1									0.616667	0.708333	0.6	0.6	0.125		0.466667
	0.65	1									0.658333	0.866667	0.825	0.725	0.125		0.483333
	0.666667	1									0.666667	0.883333		0.816667	0.133333		0.491667
	0.675	1									0.675	0.925			0.133333		0.508333
	0.708333										0.675	0.975			0.133333		0.516667
	0.725										0.691667	1			0.141667		0.541667
	0.741667										0.691667	1			0.141667		0.55
	0.741667										0.816667				0.141667		0.566667
	0.75										0.816667				0.141667		0.6
	0.758333										0.816667				0.141667		0.608333
	0.758333										0.841667				0.15		0.65
	0.775										0.966667				0.15		0.666667
	0.775										1				0.15		0.733333
	0.783333										1				0.15		0.733333
	0.783333										1				0.15		0.741667
	0.783333										1				0.158333		0.816667
	0.791667										1				0.158333		0.825
	0.8										1				0.158333		0.883333
	0.808333										1				0.158333		0.9
	0.833333										1				0.166667		0.908333
	0.875														0.166667		0.916667
	0.883333														0.175		1
	0.891667														0.191667		1
	0.891667														0.191667
	0.891667														0.2
	0.916667														0.208333
	0.916667														0.216667
	0.916667														0.216667
	0.925														0.233333
	0.941667														0.233333
	0.958333														0.241667
	0.966667														0.25
	0.966667														0.25
	0.983333														0.258333
	0.983333														0.258333
	0.991667														0.275
	0.991667														0.283333
	0.991667														0.283333
	0.991667														0.291667
	1														0.291667
	1														0.291667
	1														0.291667
	1														0.316667
	1														0.316667
	1														0.35
	1														0.358333
	1														0.358333
	1														0.358333
	1														0.4
	1														0.408333
	1														0.408333
	1														0.416667
	1														0.416667
	1														0.416667
															0.416667
															0.425
															0.441667
															0.45
															0.458333
															0.483333
															0.483333
															0.491667
															0.508333
															0.516667
															0.558333
															0.583333
															0.633333
															0.633333
															0.65
															0.65
															0.65
															0.683333
															0.883333
															0.891667

## Sheet: Fig.2g
	Number of traces [%]
	GR-to-GA	GA-to-GR	GA-to-GP
HA and SunTag (frameshift)	0.106	0.025	0.056
SunTag only (RAN)	0.039	0.022	0.036
HA only (no frameshift)	0.855	0.953	0.908

## Sheet: Fig.3b-d
Luciferase readings of frameshift reporters transfected in cells as indicated
		Transfection in 293T
			FLuc/BCA					NLuc/BCA
		NLucFrame	rep1	rep2	rep3			rep1	rep2	rep3
	GGGGCC70-	0	13746601	15073535	13596760			7961416	7124001	6894543
		+1	11704561	12292635	12587731			25534	21967	21963
		+2	12827505	13170683	14310637			11329	7961	7590
	GGGGCC70+	0	4872731	5595545	5495598			1661481	1722847	1998400
		+1	5271063	5182081	5431056			63338	70398	68595
		+2	2404446	2899839	2824466			10137	10830	10158
		Transfection in U2OS
			FLuc/BCA					NLuc/BCA
		NLucFrame	rep1	rep2	rep3	rep4		rep1	rep2	rep3	rep4
	GGGGCC70-	0	9.21274e+06	8.92759e+06	9.17188e+06	9.36825e+06		3.6216e+08	3.57671e+08	3.66877e+08	3.78597e+08
		+1	8.13498e+06	6.4905e+06	5.93123e+06	5.60163e+06		564506	543214	543740	512458
		+2	7.88017e+06	5.24517e+06	4.87953e+06	5.53599e+06		83182.7	61421.8	67491.7	72224.2
	GGGGCC70+	0	527532	275613	275357	217618		1.3403e+07	1.33286e+07	1.36852e+07	1.17161e+07
		+1	170434	168630	194978	147380		447487	452780	456242	398029
		+2	174522	234537	146750	147302		128268	142821	112331	109748
		Transfection in SHSY5Y
			FLuc/BCA					NLuc/BCA
		NLucFrame	rep1	rep2	rep3	rep4		rep1	rep2	rep3	rep4
	GGGGCC70-	0	221871	264667	175007	167111		9.14512e+06	9.65366e+06	7.27117e+06	7.30431e+06
		+1	60305	101722	189788	129733		13938.3	17006.7	32694.4	24909.5
		+2	16848.3	26767.1	21914.6	16673		2240.2	2898.09	2329.04	1949.67
	GGGGCC70+	0	67944.9	66578.9	49769.4	56946.5		3.54688e+06	3.26086e+06	2.63066e+06	3.05379e+06
		+1	14534.1	20124.1	18432.7	17872.3		18651	25574.8	25561.6	27213.6
		+2	34332.3	31586.6	29541.8	28475.2		7403.51	7797.09	7641.05	7312.68

## Sheet: Fig.4h
Run off times [s] depicted in survival plots							Translation time fold difference (Nluc/DPR)
NLuc	GP	GR	GA				NLuc	GA	GP	GR
70	140	60	60				1	0.004708	8.40939	16.5929
100	190	70	170					0.668236	1.1727	2.76941
140	270	90	180					1.11059	9.62586	18.8047
150	320	170	220					2.21647	9.62586	21.0164
150	330	180	220					2.99058	4.75999	12.1694
160	350	220	230							17.2564
170	370	230	240
180	400	230	250
190	400	240	260
190	410	240	260
200	460	250	270
200	470	260	270
200	520	260	270
200	570	260	270
210	590	270	270
220	600	280	280
220	620	290	280
240	620	300	290
250	630	300	320
250	660	310	320
250	670	320	340
260	670	320	340
270	700	330	350
270	710	330	370
270	720	330	370
280	740	340	380
290	780	390	400
290	780	400	450
290	800	420	500
290	830	420	530
300	850	420	640
310	890	430	1050
310	900	450	1200
310	910	540	1200
310	910	550	1200
330	1000	550	1200
330	1020	580
350	1040	600
360	1100	630
360	1110	650
370	1200	680
430	1200	680
460		690
460		700
480		720
540		800
640		800
650		810
660		830
660		830
680		840
700		850
740		860
880		920
910		950
950		960
1140		1000
1200		1030
1200		1050
1200		1050
		1060
		1080
		1100
		1130
		1170
		1190
		1200
		1200
		1200
		1200
		1200
		1200
		1200
		1200
		1200
		1200
		1200
		1200
		1200
		1200
		1200
		1200
		1200
		1200
		1200
		1200
		1200
		1200
		1200
		1200
		1200
		1200
		1200
		1200
		1200

## Sheet: Fig.5b-d
Uncropped Western blot, dotted rectangle correspond to the blot used in the Figure 5b
	Rep1								Rep2 & Rep3
Western blot quantification of relative expression of GA/GR/GP reporters, n=3 (GA,GR) or n=1 (GP)
	HiBiT	rep1	rep2	rep3
	GA	1	1	1
	GR	0.131814	0.102499	0.217245
	GP	0.452488
	Flag	rep1	rep2	rep3
	GA	1	1	1
	GR	0.00016224	0.0047225	0.00108465
	GP	0.414886

## Sheet: Fig.6d-g
Run off times [s] for			Run off times [s] for			Run off times [s] for			Run off times [s] for
GR(GGGGCC) treated with			GR(random) treated with			GA(GGGGCC) treated with			GA(random) treated with
Control siRNA	ZNF598 siRNA	Pelota siRNA	Control siRNA	ZNF598 siRNA	Pelota siRNA	Control siRNA	ZNF598 siRNA	Pelota siRNA	Control siRNA	ZNF598 siRNA	Pelota siRNA
170	70	120	190	160	180	100	100	110	80	80	140
230	110	170	320	220	220	140	100	110	90	100	160
250	130	220	470	280	230	140	100	120	100	110	180
270	170	280	490	320	260	140	110	120	100	180	180
270	170	280	530	340	280	150	150	170	110	200	190
270	340	290	550	420	290	150	160	180	120	200	210
370	380	300	550	470	350	160	160	180	170	200	210
510	430	330	560	480	370	160	190	190	180	200	220
540	440	340	600	480	410	170	210	190	200	220	250
800	490	360	600	490	520	170	270	210	200	220	260
850	500	430	610	510	530	180	310	230	200	230	260
1150	540	490	610	550	570	190	430	230	200	230	260
1200	740	510	650	680	590	210	460	240	240	240	270
1200	780	530	660	700	620	210	480	250	250	250	280
1200	860	540	680	710	640	220	490	250	260	260	330
1200	910	620	700	770	650	220	560	260	300	270	380
1200	980	680	850	800	650	220	570	260	300	330	490
1200	980	680	970	890	650	240	710	280	300	350	500
1200	1080	710	980	910	650	350	880	300	320	420	510
	1130	720	1020	930	660	360	900	390	330	420	570
	1140	720	1020	990	700	360	900	390	350	500	580
	1200	750	1200	1010	710	360	1190	460	360	600	610
	1200	820	1200	1030	720	410	1190	560	370	600	940
	1200	850	1200	1080	760	410	1200	720	380	660	1030
	1200	860	1200	1100	840	670	1200	800	380	770	1100
	1200	920	1200	1150	840	1020	1200	880	460	890	1200
	1200	950	1200	1170	860	1200	1200	970	480	970	1200
	1200	1100	1200	1200	900	1200	1200	1000	500	1000	1200
	1200	1130	1200	1200	960			1060	540	1080	1200
	1200	1200	1200	1200	980			1080	580	1200	1200
	1200	1200	1200	1200	1020			1100	590	1200
	1200	1200	1200	1200	1060			1170	650	1200
	1200	1200	1200	1200	1150			1200	690	1200
	1200	1200		1200	1150			1200	750	1200
	1200	1200		1200	1180			1200	930
	1200	1200		1200	1200				1150
	1200	1200		1200	1200				1160
	1200	1200		1200	1200				1200
	1200	1200		1200	1200				1200
	1200	1200		1200	1200				1200
	1200	1200		1200	1200
	1200	1200			1200
	1200	1200			1200
	1200	1200			1200
	1200	1200			1200
	1200	1200			1200
	1200	1200			1200
	1200	1200			1200
		1200			1200
		1200			1200
		1200			1200
		1200			1200
		1200			1200
		1200			1200
		1200			1200
		1200			1200
		1200			1200
		1200
		1200
		1200
		1200
		1200
		1200
		1200
		1200
		1200
		1200
		1200
		1200
		1200
		1200
		1200
		1200
		1200
		1200
		1200
		1200
		1200
		1200
		1200
		1200
		1200
		1200
		1200
		1200
		1200

## Sheet: Fig.6h
Relative expression of Pelota in iPSN
	Ctrl	C9-ALS
	0.732875	0.730726
	0.823221	0.785868
	0.954755	0.607777
	0.862401	0.823119
	0.736578	0.96687
	0.777609	0.802659
	0.758449	0.640096
	1.00741	0.669881
	1.39652	0.766593
	1.00797	1.11979
	1.5648	0.48311
	1.54309	0.867948
	0.920807	0.148383
	0.932633	0.628384
	1.17343
	0.807451

## Sheet: Suppl.Fig.1e
Luciferase readings of RAN reporters in GA/GP/GR frames (CUG vs CGG)
		GA		GP		GR
	FLuc	CUG	CGG	CUG	CGG	CUG	CGG
	rep1	5433821	4905204	4374812	5321845	5300771	5503361
	rep2	5410751	4871268	4326986	5490885	5511279	5371251
	rep3	5131325	4910157	4473620	5396905	5353416	5454520
		GA		GP		GR
	NLuc	CUG	CGG	CUG	CGG	CUG	CGG
	rep1	280342	54029	52876	82217	2012	2551
	rep2	280239	58552	63545	96142	2095	2513
	rep3	297843	59108	65198	92460	2152	2693

## Sheet: Suppl.Fig.2d
	Quantification of readthrough control translation
HA and SunTag (readthrough)	0.846
SunTag	0.001
HA only	0.143

## Sheet: Suppl.Fig.3d
	Percent of time of mRNA undergoing translation
	GR-to-GA	GA-to-GR	GA-to-GP
HA and SunTag (frameshift)	0.064	0.023	0.043
SunTag only (RAN)	0.018	0.013	0.028
HA only (no frameshift)	0.918	0.964	0.929

[truncated: 6 more sheets: Suppl.Fig.4d, Suppl.Fig.5b, Suppl.Fig.5c, Suppl.Fig.6a, Suppl.Fig.6d-f, Suppl.Fig.7d-e]
